# Supplementary material for: Beyond natural language: an ontology-based description of a new Scarabaeus dung beetle from Madagascar (Coleoptera, Scarabaeinae)
Source: Biodivers Data J. 2024 Oct 21;12:e134364. doi: 10.3897/BDJ.12.e134364 (PMC11519661; doi:10.3897/BDJ.12.e134364)
Supplement: XML Treatment for Scarabaeus sakalava [file BDJ.12.e134364-treatment1.xml]

<!DOCTYPE tp:taxon-treatment
  PUBLIC "-//TaxonX//DTD Taxonomic Treatment Publishing DTD v0 20100105//EN" "tax-treatment-NSO.dtd">
<tp:taxon-treatment xmlns:tp="http://www.plazi.org/taxpub"><tp:treatment-meta><mixed-citation publication-type="journal"><person-group><name><surname>Montanaro</surname><given-names>Giulio</given-names></name><name><surname>Tarasov</surname><given-names>Sergei</given-names></name></person-group><article-title>Beyond natural language: an ontology-based description of a new <italic><tp:taxon-name><tp:taxon-name-part taxon-name-part-type="genus" reg="Scarabaeus">Scarabaeus</tp:taxon-name-part></tp:taxon-name></italic> dung beetle from Madagascar (<tp:taxon-name><tp:taxon-name-part taxon-name-part-type="order">Coleoptera</tp:taxon-name-part></tp:taxon-name>, <tp:taxon-name><tp:taxon-name-part taxon-name-part-type="subfamily">Scarabaeinae</tp:taxon-name-part></tp:taxon-name>)</article-title><source>Biodivers Data J</source><day>21</day><month>10</month><year>2024</year><volume>12</volume><pub-id pub-id-type="doi">10.3897/BDJ.12.e134364</pub-id></mixed-citation></tp:treatment-meta><tp:nomenclature><tp:taxon-name>
            <object-id xmlns:xlink="http://www.w3.org/1999/xlink" content-type="arpha" xlink:type="simple">955803D5-E4DB-5473-9285-CAA1D0680DA2</object-id>
            <tp:taxon-name-part taxon-name-part-type="genus">Scarabaeus</tp:taxon-name-part>
            <tp:taxon-name-part taxon-name-part-type="species">sakalava</tp:taxon-name-part>
            <object-id xmlns:xlink="http://www.w3.org/1999/xlink" content-type="zoobank" xlink:type="simple" object-id-type="ZooBank">urn:lsid:zoobank.org:act:7AD8F87F-E7C1-4094-BD63-7662F167E9CB</object-id>
          </tp:taxon-name><tp:taxon-authority>Montanaro &amp; Tarasov</tp:taxon-authority><tp:taxon-status xmlns:xlink="http://www.w3.org/1999/xlink" xlink:type="simple">sp. nov.</tp:taxon-status></tp:nomenclature><tp:treatment-sec sec-type="materials"><title>Materials</title><list list-type="alpha-lower" list-content="occurrences"><list-item><p><bold>Type status:</bold> <named-content xmlns:xlink="http://www.w3.org/1999/xlink" content-type="dwc:typeStatus" xlink:type="simple">Holotype</named-content>. <bold>Occurrence:</bold> catalogNumber: <named-content xmlns:xlink="http://www.w3.org/1999/xlink" content-type="dwc:catalogNumber" xlink:type="simple">http://id.luomus.fi/GZ.15827</named-content>; recordedBy: <named-content xmlns:xlink="http://www.w3.org/1999/xlink" content-type="dwc:recordedBy" xlink:type="simple">I. Hanski group</named-content>; individualCount: <named-content xmlns:xlink="http://www.w3.org/1999/xlink" content-type="dwc:individualCount" xlink:type="simple">1</named-content>; sex: <named-content xmlns:xlink="http://www.w3.org/1999/xlink" content-type="dwc:sex" xlink:type="simple">male</named-content>; lifeStage: <named-content xmlns:xlink="http://www.w3.org/1999/xlink" content-type="dwc:lifeStage" xlink:type="simple">adult</named-content>; occurrenceID: <named-content xmlns:xlink="http://www.w3.org/1999/xlink" content-type="dwc:occurrenceID" xlink:type="simple">16BD880A-0D65-5B0E-909A-A3DDD3A4D1A8</named-content>; <bold>Taxon:</bold> taxonID: <named-content xmlns:xlink="http://www.w3.org/1999/xlink" content-type="dwc:taxonID" xlink:type="simple">urn:lsid:biosci.ohio-state.edu:osuc_names:275502</named-content>; scientificName: <named-content xmlns:xlink="http://www.w3.org/1999/xlink" content-type="dwc:scientificName" xlink:type="simple"><tp:taxon-name><tp:taxon-name-part taxon-name-part-type="genus" reg="Scarabaeus">Scarabaeus</tp:taxon-name-part><tp:taxon-name-part taxon-name-part-type="species" reg="sakalava">sakalava</tp:taxon-name-part></tp:taxon-name></named-content>; genus: <named-content xmlns:xlink="http://www.w3.org/1999/xlink" content-type="dwc:genus" xlink:type="simple"><tp:taxon-name><tp:taxon-name-part taxon-name-part-type="genus">Scarabaeus</tp:taxon-name-part></tp:taxon-name></named-content>; specificEpithet: <named-content xmlns:xlink="http://www.w3.org/1999/xlink" content-type="dwc:specificEpithet" xlink:type="simple"><tp:taxon-name><tp:taxon-name-part taxon-name-part-type="genus" reg="Scarabaeus"/><tp:taxon-name-part taxon-name-part-type="species" reg="sakalava">sakalava</tp:taxon-name-part></tp:taxon-name></named-content>; scientificNameAuthorship: <named-content xmlns:xlink="http://www.w3.org/1999/xlink" content-type="dwc:scientificNameAuthorship" xlink:type="simple">Montanaro &amp; Tarasov</named-content>; <bold>Location:</bold> country: <named-content xmlns:xlink="http://www.w3.org/1999/xlink" content-type="dwc:country" xlink:type="simple">Madagascar</named-content>; stateProvince: <named-content xmlns:xlink="http://www.w3.org/1999/xlink" content-type="dwc:stateProvince" xlink:type="simple">Toliara</named-content>; locality: <named-content xmlns:xlink="http://www.w3.org/1999/xlink" content-type="dwc:locality" xlink:type="simple">Ambadira-Morondava</named-content>; verbatimLocality: <named-content xmlns:xlink="http://www.w3.org/1999/xlink" content-type="dwc:verbatimLocality" xlink:type="simple">Ambadira-Mormdava</named-content>; decimalLatitude: <named-content xmlns:xlink="http://www.w3.org/1999/xlink" content-type="dwc:decimalLatitude" xlink:type="simple">-19.8299</named-content>; decimalLongitude: <named-content xmlns:xlink="http://www.w3.org/1999/xlink" content-type="dwc:decimalLongitude" xlink:type="simple">44.6403</named-content>; georeferenceRemarks: <named-content xmlns:xlink="http://www.w3.org/1999/xlink" content-type="dwc:georeferenceRemarks" xlink:type="simple">coordinates inferred from locality name</named-content>; <bold>Identification:</bold> identifiedBy: <named-content xmlns:xlink="http://www.w3.org/1999/xlink" content-type="dwc:identifiedBy" xlink:type="simple">Giulio Montanaro</named-content>; dateIdentified: <named-content xmlns:xlink="http://www.w3.org/1999/xlink" content-type="dwc:dateIdentified" xlink:type="simple">2023</named-content>; <bold>Event:</bold> samplingProtocol: <named-content xmlns:xlink="http://www.w3.org/1999/xlink" content-type="dwc:samplingProtocol" xlink:type="simple">cattle dung</named-content>; eventDate: <named-content xmlns:xlink="http://www.w3.org/1999/xlink" content-type="dwc:eventDate" xlink:type="simple">12-2006</named-content>; <bold>Record Level:</bold> institutionID: <named-content xmlns:xlink="http://www.w3.org/1999/xlink" content-type="dwc:institutionID" xlink:type="simple">http://grbio.org/cool/2vmj-fp0v</named-content>; institutionCode: <named-content xmlns:xlink="http://www.w3.org/1999/xlink" content-type="dwc:institutionCode" xlink:type="simple">MZH</named-content>; basisOfRecord: <named-content xmlns:xlink="http://www.w3.org/1999/xlink" content-type="dwc:basisOfRecord" xlink:type="simple">PreservedSpecimen</named-content></p></list-item><list-item><p><bold>Type status:</bold> <named-content xmlns:xlink="http://www.w3.org/1999/xlink" content-type="dwc:typeStatus" xlink:type="simple">Paratype</named-content>. <bold>Occurrence:</bold> catalogNumber: <named-content xmlns:xlink="http://www.w3.org/1999/xlink" content-type="dwc:catalogNumber" xlink:type="simple">http://id.luomus.fi/GZ.15828</named-content>; recordedBy: <named-content xmlns:xlink="http://www.w3.org/1999/xlink" content-type="dwc:recordedBy" xlink:type="simple">I. Hanski group</named-content>; individualCount: <named-content xmlns:xlink="http://www.w3.org/1999/xlink" content-type="dwc:individualCount" xlink:type="simple">1</named-content>; sex: <named-content xmlns:xlink="http://www.w3.org/1999/xlink" content-type="dwc:sex" xlink:type="simple">female</named-content>; lifeStage: <named-content xmlns:xlink="http://www.w3.org/1999/xlink" content-type="dwc:lifeStage" xlink:type="simple">adult</named-content>; occurrenceID: <named-content xmlns:xlink="http://www.w3.org/1999/xlink" content-type="dwc:occurrenceID" xlink:type="simple">54A6436B-20BF-5615-9B08-048D138D820E</named-content>; <bold>Taxon:</bold> taxonID: <named-content xmlns:xlink="http://www.w3.org/1999/xlink" content-type="dwc:taxonID" xlink:type="simple">urn:lsid:biosci.ohio-state.edu:osuc_names:275502</named-content>; scientificName: <named-content xmlns:xlink="http://www.w3.org/1999/xlink" content-type="dwc:scientificName" xlink:type="simple"><tp:taxon-name><tp:taxon-name-part taxon-name-part-type="genus" reg="Scarabaeus">Scarabaeus</tp:taxon-name-part><tp:taxon-name-part taxon-name-part-type="species" reg="sakalava">sakalava</tp:taxon-name-part></tp:taxon-name></named-content>; genus: <named-content xmlns:xlink="http://www.w3.org/1999/xlink" content-type="dwc:genus" xlink:type="simple"><tp:taxon-name><tp:taxon-name-part taxon-name-part-type="genus">Scarabaeus</tp:taxon-name-part></tp:taxon-name></named-content>; specificEpithet: <named-content xmlns:xlink="http://www.w3.org/1999/xlink" content-type="dwc:specificEpithet" xlink:type="simple"><tp:taxon-name><tp:taxon-name-part taxon-name-part-type="genus" reg="Scarabaeus"/><tp:taxon-name-part taxon-name-part-type="species" reg="sakalava">sakalava</tp:taxon-name-part></tp:taxon-name></named-content>; scientificNameAuthorship: <named-content xmlns:xlink="http://www.w3.org/1999/xlink" content-type="dwc:scientificNameAuthorship" xlink:type="simple">Montanaro &amp; Tarasov</named-content>; <bold>Location:</bold> country: <named-content xmlns:xlink="http://www.w3.org/1999/xlink" content-type="dwc:country" xlink:type="simple">Madagascar</named-content>; stateProvince: <named-content xmlns:xlink="http://www.w3.org/1999/xlink" content-type="dwc:stateProvince" xlink:type="simple">Toliara</named-content>; locality: <named-content xmlns:xlink="http://www.w3.org/1999/xlink" content-type="dwc:locality" xlink:type="simple">Ambadira-Morondava</named-content>; verbatimLocality: <named-content xmlns:xlink="http://www.w3.org/1999/xlink" content-type="dwc:verbatimLocality" xlink:type="simple">Ambadira-Mormdava</named-content>; decimalLatitude: <named-content xmlns:xlink="http://www.w3.org/1999/xlink" content-type="dwc:decimalLatitude" xlink:type="simple">-19.8299</named-content>; decimalLongitude: <named-content xmlns:xlink="http://www.w3.org/1999/xlink" content-type="dwc:decimalLongitude" xlink:type="simple">44.6403</named-content>; georeferenceRemarks: <named-content xmlns:xlink="http://www.w3.org/1999/xlink" content-type="dwc:georeferenceRemarks" xlink:type="simple">coordinates inferred from locality name</named-content>; <bold>Identification:</bold> identifiedBy: <named-content xmlns:xlink="http://www.w3.org/1999/xlink" content-type="dwc:identifiedBy" xlink:type="simple">Giulio Montanaro</named-content>; dateIdentified: <named-content xmlns:xlink="http://www.w3.org/1999/xlink" content-type="dwc:dateIdentified" xlink:type="simple">2023</named-content>; <bold>Event:</bold> samplingProtocol: <named-content xmlns:xlink="http://www.w3.org/1999/xlink" content-type="dwc:samplingProtocol" xlink:type="simple">cattle dung</named-content>; eventDate: <named-content xmlns:xlink="http://www.w3.org/1999/xlink" content-type="dwc:eventDate" xlink:type="simple">12-2006</named-content>; <bold>Record Level:</bold> institutionID: <named-content xmlns:xlink="http://www.w3.org/1999/xlink" content-type="dwc:institutionID" xlink:type="simple">http://grbio.org/cool/2vmj-fp0v</named-content>; institutionCode: <named-content xmlns:xlink="http://www.w3.org/1999/xlink" content-type="dwc:institutionCode" xlink:type="simple">MZH</named-content>; basisOfRecord: <named-content xmlns:xlink="http://www.w3.org/1999/xlink" content-type="dwc:basisOfRecord" xlink:type="simple">PreservedSpecimen</named-content></p></list-item><list-item><p><bold>Type status:</bold> <named-content xmlns:xlink="http://www.w3.org/1999/xlink" content-type="dwc:typeStatus" xlink:type="simple">Paratype</named-content>. <bold>Occurrence:</bold> catalogNumber: <named-content xmlns:xlink="http://www.w3.org/1999/xlink" content-type="dwc:catalogNumber" xlink:type="simple">http://id.luomus.fi/GZ.15818</named-content>; recordedBy: <named-content xmlns:xlink="http://www.w3.org/1999/xlink" content-type="dwc:recordedBy" xlink:type="simple">Ilkka Hanski</named-content>; individualCount: <named-content xmlns:xlink="http://www.w3.org/1999/xlink" content-type="dwc:individualCount" xlink:type="simple">1</named-content>; sex: <named-content xmlns:xlink="http://www.w3.org/1999/xlink" content-type="dwc:sex" xlink:type="simple">male</named-content>; lifeStage: <named-content xmlns:xlink="http://www.w3.org/1999/xlink" content-type="dwc:lifeStage" xlink:type="simple">adult</named-content>; occurrenceID: <named-content xmlns:xlink="http://www.w3.org/1999/xlink" content-type="dwc:occurrenceID" xlink:type="simple">341C47FD-A05B-53A0-99AB-30725CE58997</named-content>; <bold>Taxon:</bold> taxonID: <named-content xmlns:xlink="http://www.w3.org/1999/xlink" content-type="dwc:taxonID" xlink:type="simple">urn:lsid:biosci.ohio-state.edu:osuc_names:275502</named-content>; scientificName: <named-content xmlns:xlink="http://www.w3.org/1999/xlink" content-type="dwc:scientificName" xlink:type="simple"><tp:taxon-name><tp:taxon-name-part taxon-name-part-type="genus" reg="Scarabaeus">Scarabaeus</tp:taxon-name-part><tp:taxon-name-part taxon-name-part-type="species" reg="sakalava">sakalava</tp:taxon-name-part></tp:taxon-name></named-content>; genus: <named-content xmlns:xlink="http://www.w3.org/1999/xlink" content-type="dwc:genus" xlink:type="simple"><tp:taxon-name><tp:taxon-name-part taxon-name-part-type="genus">Scarabaeus</tp:taxon-name-part></tp:taxon-name></named-content>; specificEpithet: <named-content xmlns:xlink="http://www.w3.org/1999/xlink" content-type="dwc:specificEpithet" xlink:type="simple"><tp:taxon-name><tp:taxon-name-part taxon-name-part-type="genus" reg="Scarabaeus"/><tp:taxon-name-part taxon-name-part-type="species" reg="sakalava">sakalava</tp:taxon-name-part></tp:taxon-name></named-content>; scientificNameAuthorship: <named-content xmlns:xlink="http://www.w3.org/1999/xlink" content-type="dwc:scientificNameAuthorship" xlink:type="simple">Montanaro &amp; Tarasov</named-content>; <bold>Location:</bold> country: <named-content xmlns:xlink="http://www.w3.org/1999/xlink" content-type="dwc:country" xlink:type="simple">Madagascar</named-content>; stateProvince: <named-content xmlns:xlink="http://www.w3.org/1999/xlink" content-type="dwc:stateProvince" xlink:type="simple">Toliara</named-content>; locality: <named-content xmlns:xlink="http://www.w3.org/1999/xlink" content-type="dwc:locality" xlink:type="simple">Marofandilia</named-content>; decimalLatitude: <named-content xmlns:xlink="http://www.w3.org/1999/xlink" content-type="dwc:decimalLatitude" xlink:type="simple">-20.1327</named-content>; decimalLongitude: <named-content xmlns:xlink="http://www.w3.org/1999/xlink" content-type="dwc:decimalLongitude" xlink:type="simple">44.5503</named-content>; georeferenceRemarks: <named-content xmlns:xlink="http://www.w3.org/1999/xlink" content-type="dwc:georeferenceRemarks" xlink:type="simple">coordinates inferred from locality name</named-content>; <bold>Identification:</bold> identifiedBy: <named-content xmlns:xlink="http://www.w3.org/1999/xlink" content-type="dwc:identifiedBy" xlink:type="simple">Giulio Montanaro</named-content>; dateIdentified: <named-content xmlns:xlink="http://www.w3.org/1999/xlink" content-type="dwc:dateIdentified" xlink:type="simple">2023</named-content>; <bold>Event:</bold> samplingProtocol: <named-content xmlns:xlink="http://www.w3.org/1999/xlink" content-type="dwc:samplingProtocol" xlink:type="simple">fish baited trap</named-content>; eventDate: <named-content xmlns:xlink="http://www.w3.org/1999/xlink" content-type="dwc:eventDate" xlink:type="simple">04-2004</named-content>; habitat: <named-content xmlns:xlink="http://www.w3.org/1999/xlink" content-type="dwc:habitat" xlink:type="simple">dry deciduous forest corridor</named-content>; <bold>Record Level:</bold> institutionID: <named-content xmlns:xlink="http://www.w3.org/1999/xlink" content-type="dwc:institutionID" xlink:type="simple">http://grbio.org/cool/2vmj-fp0v</named-content>; institutionCode: <named-content xmlns:xlink="http://www.w3.org/1999/xlink" content-type="dwc:institutionCode" xlink:type="simple">MZH</named-content>; basisOfRecord: <named-content xmlns:xlink="http://www.w3.org/1999/xlink" content-type="dwc:basisOfRecord" xlink:type="simple">PreservedSpecimen</named-content></p></list-item><list-item><p><bold>Type status:</bold> <named-content xmlns:xlink="http://www.w3.org/1999/xlink" content-type="dwc:typeStatus" xlink:type="simple">Paratype</named-content>. <bold>Occurrence:</bold> catalogNumber: <named-content xmlns:xlink="http://www.w3.org/1999/xlink" content-type="dwc:catalogNumber" xlink:type="simple">http://id.luomus.fi/GZ.15817</named-content>; recordedBy: <named-content xmlns:xlink="http://www.w3.org/1999/xlink" content-type="dwc:recordedBy" xlink:type="simple">Ilkka Hanski</named-content>; individualCount: <named-content xmlns:xlink="http://www.w3.org/1999/xlink" content-type="dwc:individualCount" xlink:type="simple">1</named-content>; sex: <named-content xmlns:xlink="http://www.w3.org/1999/xlink" content-type="dwc:sex" xlink:type="simple">male</named-content>; lifeStage: <named-content xmlns:xlink="http://www.w3.org/1999/xlink" content-type="dwc:lifeStage" xlink:type="simple">adult</named-content>; occurrenceID: <named-content xmlns:xlink="http://www.w3.org/1999/xlink" content-type="dwc:occurrenceID" xlink:type="simple">F6002F94-267E-5CBB-802A-F519E4BEC873</named-content>; <bold>Taxon:</bold> taxonID: <named-content xmlns:xlink="http://www.w3.org/1999/xlink" content-type="dwc:taxonID" xlink:type="simple">urn:lsid:biosci.ohio-state.edu:osuc_names:275502</named-content>; scientificName: <named-content xmlns:xlink="http://www.w3.org/1999/xlink" content-type="dwc:scientificName" xlink:type="simple"><tp:taxon-name><tp:taxon-name-part taxon-name-part-type="genus" reg="Scarabaeus">Scarabaeus</tp:taxon-name-part><tp:taxon-name-part taxon-name-part-type="species" reg="sakalava">sakalava</tp:taxon-name-part></tp:taxon-name></named-content>; genus: <named-content xmlns:xlink="http://www.w3.org/1999/xlink" content-type="dwc:genus" xlink:type="simple"><tp:taxon-name><tp:taxon-name-part taxon-name-part-type="genus">Scarabaeus</tp:taxon-name-part></tp:taxon-name></named-content>; specificEpithet: <named-content xmlns:xlink="http://www.w3.org/1999/xlink" content-type="dwc:specificEpithet" xlink:type="simple"><tp:taxon-name><tp:taxon-name-part taxon-name-part-type="genus" reg="Scarabaeus"/><tp:taxon-name-part taxon-name-part-type="species" reg="sakalava">sakalava</tp:taxon-name-part></tp:taxon-name></named-content>; scientificNameAuthorship: <named-content xmlns:xlink="http://www.w3.org/1999/xlink" content-type="dwc:scientificNameAuthorship" xlink:type="simple">Montanaro &amp; Tarasov</named-content>; <bold>Location:</bold> country: <named-content xmlns:xlink="http://www.w3.org/1999/xlink" content-type="dwc:country" xlink:type="simple">Madagascar</named-content>; stateProvince: <named-content xmlns:xlink="http://www.w3.org/1999/xlink" content-type="dwc:stateProvince" xlink:type="simple">Toliara</named-content>; locality: <named-content xmlns:xlink="http://www.w3.org/1999/xlink" content-type="dwc:locality" xlink:type="simple">Marofandilia</named-content>; decimalLatitude: <named-content xmlns:xlink="http://www.w3.org/1999/xlink" content-type="dwc:decimalLatitude" xlink:type="simple">-20.1327</named-content>; decimalLongitude: <named-content xmlns:xlink="http://www.w3.org/1999/xlink" content-type="dwc:decimalLongitude" xlink:type="simple">44.5503</named-content>; georeferenceRemarks: <named-content xmlns:xlink="http://www.w3.org/1999/xlink" content-type="dwc:georeferenceRemarks" xlink:type="simple">coordinates inferred from locality name</named-content>; <bold>Identification:</bold> identifiedBy: <named-content xmlns:xlink="http://www.w3.org/1999/xlink" content-type="dwc:identifiedBy" xlink:type="simple">Giulio Montanaro</named-content>; dateIdentified: <named-content xmlns:xlink="http://www.w3.org/1999/xlink" content-type="dwc:dateIdentified" xlink:type="simple">2023</named-content>; <bold>Event:</bold> samplingProtocol: <named-content xmlns:xlink="http://www.w3.org/1999/xlink" content-type="dwc:samplingProtocol" xlink:type="simple">fish baited trap</named-content>; eventDate: <named-content xmlns:xlink="http://www.w3.org/1999/xlink" content-type="dwc:eventDate" xlink:type="simple">04-2004</named-content>; habitat: <named-content xmlns:xlink="http://www.w3.org/1999/xlink" content-type="dwc:habitat" xlink:type="simple">dry deciduous forest corridor</named-content>; <bold>Record Level:</bold> institutionID: <named-content xmlns:xlink="http://www.w3.org/1999/xlink" content-type="dwc:institutionID" xlink:type="simple">http://grbio.org/cool/2vmj-fp0v</named-content>; institutionCode: <named-content xmlns:xlink="http://www.w3.org/1999/xlink" content-type="dwc:institutionCode" xlink:type="simple">MZH</named-content>; basisOfRecord: <named-content xmlns:xlink="http://www.w3.org/1999/xlink" content-type="dwc:basisOfRecord" xlink:type="simple">PreservedSpecimen</named-content></p></list-item><list-item><p><bold>Type status:</bold> <named-content xmlns:xlink="http://www.w3.org/1999/xlink" content-type="dwc:typeStatus" xlink:type="simple">Paratype</named-content>. <bold>Occurrence:</bold> catalogNumber: <named-content xmlns:xlink="http://www.w3.org/1999/xlink" content-type="dwc:catalogNumber" xlink:type="simple">http://id.luomus.fi/GZ.15816</named-content>; recordedBy: <named-content xmlns:xlink="http://www.w3.org/1999/xlink" content-type="dwc:recordedBy" xlink:type="simple">Ilkka Hanski</named-content>; individualCount: <named-content xmlns:xlink="http://www.w3.org/1999/xlink" content-type="dwc:individualCount" xlink:type="simple">1</named-content>; sex: <named-content xmlns:xlink="http://www.w3.org/1999/xlink" content-type="dwc:sex" xlink:type="simple">male</named-content>; lifeStage: <named-content xmlns:xlink="http://www.w3.org/1999/xlink" content-type="dwc:lifeStage" xlink:type="simple">adult</named-content>; occurrenceID: <named-content xmlns:xlink="http://www.w3.org/1999/xlink" content-type="dwc:occurrenceID" xlink:type="simple">7722D749-3E83-50B3-BB60-38B86F7F2477</named-content>; <bold>Taxon:</bold> taxonID: <named-content xmlns:xlink="http://www.w3.org/1999/xlink" content-type="dwc:taxonID" xlink:type="simple">urn:lsid:biosci.ohio-state.edu:osuc_names:275502</named-content>; scientificName: <named-content xmlns:xlink="http://www.w3.org/1999/xlink" content-type="dwc:scientificName" xlink:type="simple"><tp:taxon-name><tp:taxon-name-part taxon-name-part-type="genus" reg="Scarabaeus">Scarabaeus</tp:taxon-name-part><tp:taxon-name-part taxon-name-part-type="species" reg="sakalava">sakalava</tp:taxon-name-part></tp:taxon-name></named-content>; genus: <named-content xmlns:xlink="http://www.w3.org/1999/xlink" content-type="dwc:genus" xlink:type="simple"><tp:taxon-name><tp:taxon-name-part taxon-name-part-type="genus">Scarabaeus</tp:taxon-name-part></tp:taxon-name></named-content>; specificEpithet: <named-content xmlns:xlink="http://www.w3.org/1999/xlink" content-type="dwc:specificEpithet" xlink:type="simple"><tp:taxon-name><tp:taxon-name-part taxon-name-part-type="genus" reg="Scarabaeus"/><tp:taxon-name-part taxon-name-part-type="species" reg="sakalava">sakalava</tp:taxon-name-part></tp:taxon-name></named-content>; scientificNameAuthorship: <named-content xmlns:xlink="http://www.w3.org/1999/xlink" content-type="dwc:scientificNameAuthorship" xlink:type="simple">Montanaro &amp; Tarasov</named-content>; <bold>Location:</bold> country: <named-content xmlns:xlink="http://www.w3.org/1999/xlink" content-type="dwc:country" xlink:type="simple">Madagascar</named-content>; stateProvince: <named-content xmlns:xlink="http://www.w3.org/1999/xlink" content-type="dwc:stateProvince" xlink:type="simple">Toliara</named-content>; locality: <named-content xmlns:xlink="http://www.w3.org/1999/xlink" content-type="dwc:locality" xlink:type="simple">Marofandilia</named-content>; decimalLatitude: <named-content xmlns:xlink="http://www.w3.org/1999/xlink" content-type="dwc:decimalLatitude" xlink:type="simple">-20.1327</named-content>; decimalLongitude: <named-content xmlns:xlink="http://www.w3.org/1999/xlink" content-type="dwc:decimalLongitude" xlink:type="simple">44.5503</named-content>; georeferenceRemarks: <named-content xmlns:xlink="http://www.w3.org/1999/xlink" content-type="dwc:georeferenceRemarks" xlink:type="simple">coordinates inferred from locality name</named-content>; <bold>Identification:</bold> identifiedBy: <named-content xmlns:xlink="http://www.w3.org/1999/xlink" content-type="dwc:identifiedBy" xlink:type="simple">Giulio Montanaro</named-content>; dateIdentified: <named-content xmlns:xlink="http://www.w3.org/1999/xlink" content-type="dwc:dateIdentified" xlink:type="simple">2023</named-content>; <bold>Event:</bold> samplingProtocol: <named-content xmlns:xlink="http://www.w3.org/1999/xlink" content-type="dwc:samplingProtocol" xlink:type="simple">fish baited trap</named-content>; eventDate: <named-content xmlns:xlink="http://www.w3.org/1999/xlink" content-type="dwc:eventDate" xlink:type="simple">04-2004</named-content>; habitat: <named-content xmlns:xlink="http://www.w3.org/1999/xlink" content-type="dwc:habitat" xlink:type="simple">dry deciduous forest corridor</named-content>; <bold>Record Level:</bold> institutionID: <named-content xmlns:xlink="http://www.w3.org/1999/xlink" content-type="dwc:institutionID" xlink:type="simple">http://grbio.org/cool/2vmj-fp0v</named-content>; institutionCode: <named-content xmlns:xlink="http://www.w3.org/1999/xlink" content-type="dwc:institutionCode" xlink:type="simple">MZH</named-content>; basisOfRecord: <named-content xmlns:xlink="http://www.w3.org/1999/xlink" content-type="dwc:basisOfRecord" xlink:type="simple">PreservedSpecimen</named-content></p></list-item><list-item><p><bold>Type status:</bold> <named-content xmlns:xlink="http://www.w3.org/1999/xlink" content-type="dwc:typeStatus" xlink:type="simple">Paratype</named-content>. <bold>Occurrence:</bold> catalogNumber: <named-content xmlns:xlink="http://www.w3.org/1999/xlink" content-type="dwc:catalogNumber" xlink:type="simple">http://id.luomus.fi/GZ.57485</named-content>; recordedBy: <named-content xmlns:xlink="http://www.w3.org/1999/xlink" content-type="dwc:recordedBy" xlink:type="simple">Sergei Tarasov</named-content>; individualCount: <named-content xmlns:xlink="http://www.w3.org/1999/xlink" content-type="dwc:individualCount" xlink:type="simple">1</named-content>; sex: <named-content xmlns:xlink="http://www.w3.org/1999/xlink" content-type="dwc:sex" xlink:type="simple">female</named-content>; lifeStage: <named-content xmlns:xlink="http://www.w3.org/1999/xlink" content-type="dwc:lifeStage" xlink:type="simple">adult</named-content>; occurrenceID: <named-content xmlns:xlink="http://www.w3.org/1999/xlink" content-type="dwc:occurrenceID" xlink:type="simple">2E216A5E-330D-5C21-9711-BB32E3B096D8</named-content>; <bold>Taxon:</bold> scientificName: <named-content xmlns:xlink="http://www.w3.org/1999/xlink" content-type="dwc:scientificName" xlink:type="simple"><tp:taxon-name><tp:taxon-name-part taxon-name-part-type="genus" reg="Scarabaeus">Scarabaeus</tp:taxon-name-part><tp:taxon-name-part taxon-name-part-type="species" reg="sakalava">sakalava</tp:taxon-name-part></tp:taxon-name></named-content>; genus: <named-content xmlns:xlink="http://www.w3.org/1999/xlink" content-type="dwc:genus" xlink:type="simple"><tp:taxon-name><tp:taxon-name-part taxon-name-part-type="genus">Scarabaeus</tp:taxon-name-part></tp:taxon-name></named-content>; specificEpithet: <named-content xmlns:xlink="http://www.w3.org/1999/xlink" content-type="dwc:specificEpithet" xlink:type="simple"><tp:taxon-name><tp:taxon-name-part taxon-name-part-type="genus" reg="Scarabaeus"/><tp:taxon-name-part taxon-name-part-type="species" reg="sakalava">sakalava</tp:taxon-name-part></tp:taxon-name></named-content>; scientificNameAuthorship: <named-content xmlns:xlink="http://www.w3.org/1999/xlink" content-type="dwc:scientificNameAuthorship" xlink:type="simple">Montanaro &amp; Tarasov</named-content>; <bold>Location:</bold> country: <named-content xmlns:xlink="http://www.w3.org/1999/xlink" content-type="dwc:country" xlink:type="simple">Madagascar</named-content>; stateProvince: <named-content xmlns:xlink="http://www.w3.org/1999/xlink" content-type="dwc:stateProvince" xlink:type="simple">Toliara</named-content>; locality: <named-content xmlns:xlink="http://www.w3.org/1999/xlink" content-type="dwc:locality" xlink:type="simple">Morondava, Kirindy station</named-content>; verbatimElevation: <named-content xmlns:xlink="http://www.w3.org/1999/xlink" content-type="dwc:verbatimElevation" xlink:type="simple">71 m</named-content>; verbatimCoordinates: <named-content xmlns:xlink="http://www.w3.org/1999/xlink" content-type="dwc:verbatimCoordinates" xlink:type="simple"><named-content content-type="dwc:verbatimCoordinates" xlink:type="simple">-20.066805, 44.657255</named-content></named-content>; decimalLatitude: <named-content xmlns:xlink="http://www.w3.org/1999/xlink" content-type="dwc:decimalLatitude" xlink:type="simple">-20.066805</named-content>; decimalLongitude: <named-content xmlns:xlink="http://www.w3.org/1999/xlink" content-type="dwc:decimalLongitude" xlink:type="simple">44.657255</named-content>; georeferenceProtocol: <named-content xmlns:xlink="http://www.w3.org/1999/xlink" content-type="dwc:georeferenceProtocol" xlink:type="simple">GPS</named-content>; <bold>Identification:</bold> identifiedBy: <named-content xmlns:xlink="http://www.w3.org/1999/xlink" content-type="dwc:identifiedBy" xlink:type="simple">Giulio Montanaro</named-content>; dateIdentified: <named-content xmlns:xlink="http://www.w3.org/1999/xlink" content-type="dwc:dateIdentified" xlink:type="simple">2023</named-content>; <bold>Event:</bold> eventID: <named-content xmlns:xlink="http://www.w3.org/1999/xlink" content-type="dwc:eventID" xlink:type="simple">MG22-29a</named-content>; samplingProtocol: <named-content xmlns:xlink="http://www.w3.org/1999/xlink" content-type="dwc:samplingProtocol" xlink:type="simple">human dung traps</named-content>; eventDate: <named-content xmlns:xlink="http://www.w3.org/1999/xlink" content-type="dwc:eventDate" xlink:type="simple">03/07-03-2022</named-content>; habitat: <named-content xmlns:xlink="http://www.w3.org/1999/xlink" content-type="dwc:habitat" xlink:type="simple">dry forest</named-content>; <bold>Record Level:</bold> institutionID: <named-content xmlns:xlink="http://www.w3.org/1999/xlink" content-type="dwc:institutionID" xlink:type="simple">http://grbio.org/cool/2vmj-fp0v</named-content>; institutionCode: <named-content xmlns:xlink="http://www.w3.org/1999/xlink" content-type="dwc:institutionCode" xlink:type="simple">MZH</named-content>; basisOfRecord: <named-content xmlns:xlink="http://www.w3.org/1999/xlink" content-type="dwc:basisOfRecord" xlink:type="simple">PreservedSpecimen</named-content></p></list-item><list-item><p><bold>Type status:</bold> <named-content xmlns:xlink="http://www.w3.org/1999/xlink" content-type="dwc:typeStatus" xlink:type="simple">Paratype</named-content>. <bold>Occurrence:</bold> catalogNumber: <named-content xmlns:xlink="http://www.w3.org/1999/xlink" content-type="dwc:catalogNumber" xlink:type="simple">http://id.luomus.fi/GZ.57486</named-content>; recordedBy: <named-content xmlns:xlink="http://www.w3.org/1999/xlink" content-type="dwc:recordedBy" xlink:type="simple">Sergei Tarasov</named-content>; individualCount: <named-content xmlns:xlink="http://www.w3.org/1999/xlink" content-type="dwc:individualCount" xlink:type="simple">1</named-content>; sex: <named-content xmlns:xlink="http://www.w3.org/1999/xlink" content-type="dwc:sex" xlink:type="simple">male</named-content>; lifeStage: <named-content xmlns:xlink="http://www.w3.org/1999/xlink" content-type="dwc:lifeStage" xlink:type="simple">adult</named-content>; occurrenceID: <named-content xmlns:xlink="http://www.w3.org/1999/xlink" content-type="dwc:occurrenceID" xlink:type="simple">055DDC5A-D731-5DB6-9A9C-B4359C2E84C5</named-content>; <bold>Taxon:</bold> scientificName: <named-content xmlns:xlink="http://www.w3.org/1999/xlink" content-type="dwc:scientificName" xlink:type="simple"><tp:taxon-name><tp:taxon-name-part taxon-name-part-type="genus" reg="Scarabaeus">Scarabaeus</tp:taxon-name-part><tp:taxon-name-part taxon-name-part-type="species" reg="sakalava">sakalava</tp:taxon-name-part></tp:taxon-name></named-content>; genus: <named-content xmlns:xlink="http://www.w3.org/1999/xlink" content-type="dwc:genus" xlink:type="simple"><tp:taxon-name><tp:taxon-name-part taxon-name-part-type="genus">Scarabaeus</tp:taxon-name-part></tp:taxon-name></named-content>; specificEpithet: <named-content xmlns:xlink="http://www.w3.org/1999/xlink" content-type="dwc:specificEpithet" xlink:type="simple"><tp:taxon-name><tp:taxon-name-part taxon-name-part-type="genus" reg="Scarabaeus"/><tp:taxon-name-part taxon-name-part-type="species" reg="sakalava">sakalava</tp:taxon-name-part></tp:taxon-name></named-content>; scientificNameAuthorship: <named-content xmlns:xlink="http://www.w3.org/1999/xlink" content-type="dwc:scientificNameAuthorship" xlink:type="simple">Montanaro &amp; Tarasov</named-content>; <bold>Location:</bold> country: <named-content xmlns:xlink="http://www.w3.org/1999/xlink" content-type="dwc:country" xlink:type="simple">Madagascar</named-content>; stateProvince: <named-content xmlns:xlink="http://www.w3.org/1999/xlink" content-type="dwc:stateProvince" xlink:type="simple">Toliara</named-content>; locality: <named-content xmlns:xlink="http://www.w3.org/1999/xlink" content-type="dwc:locality" xlink:type="simple">Morondava, Kirindy station</named-content>; verbatimElevation: <named-content xmlns:xlink="http://www.w3.org/1999/xlink" content-type="dwc:verbatimElevation" xlink:type="simple">71 m</named-content>; verbatimCoordinates: <named-content xmlns:xlink="http://www.w3.org/1999/xlink" content-type="dwc:verbatimCoordinates" xlink:type="simple"><named-content content-type="dwc:verbatimCoordinates" xlink:type="simple">-20.066805, 44.657255</named-content></named-content>; decimalLatitude: <named-content xmlns:xlink="http://www.w3.org/1999/xlink" content-type="dwc:decimalLatitude" xlink:type="simple">-20.066805</named-content>; decimalLongitude: <named-content xmlns:xlink="http://www.w3.org/1999/xlink" content-type="dwc:decimalLongitude" xlink:type="simple">44.657255</named-content>; georeferenceProtocol: <named-content xmlns:xlink="http://www.w3.org/1999/xlink" content-type="dwc:georeferenceProtocol" xlink:type="simple">GPS</named-content>; <bold>Identification:</bold> identifiedBy: <named-content xmlns:xlink="http://www.w3.org/1999/xlink" content-type="dwc:identifiedBy" xlink:type="simple">Giulio Montanaro</named-content>; dateIdentified: <named-content xmlns:xlink="http://www.w3.org/1999/xlink" content-type="dwc:dateIdentified" xlink:type="simple">2023</named-content>; <bold>Event:</bold> eventID: <named-content xmlns:xlink="http://www.w3.org/1999/xlink" content-type="dwc:eventID" xlink:type="simple">MG22-29a</named-content>; samplingProtocol: <named-content xmlns:xlink="http://www.w3.org/1999/xlink" content-type="dwc:samplingProtocol" xlink:type="simple">human dung traps</named-content>; eventDate: <named-content xmlns:xlink="http://www.w3.org/1999/xlink" content-type="dwc:eventDate" xlink:type="simple">03/07-03-2022</named-content>; habitat: <named-content xmlns:xlink="http://www.w3.org/1999/xlink" content-type="dwc:habitat" xlink:type="simple">dry forest</named-content>; <bold>Record Level:</bold> institutionID: <named-content xmlns:xlink="http://www.w3.org/1999/xlink" content-type="dwc:institutionID" xlink:type="simple">http://grbio.org/cool/2vmj-fp0v</named-content>; institutionCode: <named-content xmlns:xlink="http://www.w3.org/1999/xlink" content-type="dwc:institutionCode" xlink:type="simple">MZH</named-content>; basisOfRecord: <named-content xmlns:xlink="http://www.w3.org/1999/xlink" content-type="dwc:basisOfRecord" xlink:type="simple">PreservedSpecimen</named-content></p></list-item><list-item><p><bold>Type status:</bold> <named-content xmlns:xlink="http://www.w3.org/1999/xlink" content-type="dwc:typeStatus" xlink:type="simple">Paratype</named-content>. <bold>Occurrence:</bold> catalogNumber: <named-content xmlns:xlink="http://www.w3.org/1999/xlink" content-type="dwc:catalogNumber" xlink:type="simple">http://id.luomus.fi/GZ.57487</named-content>; recordedBy: <named-content xmlns:xlink="http://www.w3.org/1999/xlink" content-type="dwc:recordedBy" xlink:type="simple">Sergei Tarasov</named-content>; individualCount: <named-content xmlns:xlink="http://www.w3.org/1999/xlink" content-type="dwc:individualCount" xlink:type="simple">1</named-content>; sex: <named-content xmlns:xlink="http://www.w3.org/1999/xlink" content-type="dwc:sex" xlink:type="simple">female</named-content>; lifeStage: <named-content xmlns:xlink="http://www.w3.org/1999/xlink" content-type="dwc:lifeStage" xlink:type="simple">adult</named-content>; occurrenceID: <named-content xmlns:xlink="http://www.w3.org/1999/xlink" content-type="dwc:occurrenceID" xlink:type="simple">64E02FAA-3180-51C1-9ACC-C9E42D0C3020</named-content>; <bold>Taxon:</bold> scientificName: <named-content xmlns:xlink="http://www.w3.org/1999/xlink" content-type="dwc:scientificName" xlink:type="simple"><tp:taxon-name><tp:taxon-name-part taxon-name-part-type="genus" reg="Scarabaeus">Scarabaeus</tp:taxon-name-part><tp:taxon-name-part taxon-name-part-type="species" reg="sakalava">sakalava</tp:taxon-name-part></tp:taxon-name></named-content>; genus: <named-content xmlns:xlink="http://www.w3.org/1999/xlink" content-type="dwc:genus" xlink:type="simple"><tp:taxon-name><tp:taxon-name-part taxon-name-part-type="genus">Scarabaeus</tp:taxon-name-part></tp:taxon-name></named-content>; specificEpithet: <named-content xmlns:xlink="http://www.w3.org/1999/xlink" content-type="dwc:specificEpithet" xlink:type="simple"><tp:taxon-name><tp:taxon-name-part taxon-name-part-type="genus" reg="Scarabaeus"/><tp:taxon-name-part taxon-name-part-type="species" reg="sakalava">sakalava</tp:taxon-name-part></tp:taxon-name></named-content>; scientificNameAuthorship: <named-content xmlns:xlink="http://www.w3.org/1999/xlink" content-type="dwc:scientificNameAuthorship" xlink:type="simple">Montanaro &amp; Tarasov</named-content>; <bold>Location:</bold> country: <named-content xmlns:xlink="http://www.w3.org/1999/xlink" content-type="dwc:country" xlink:type="simple">Madagascar</named-content>; stateProvince: <named-content xmlns:xlink="http://www.w3.org/1999/xlink" content-type="dwc:stateProvince" xlink:type="simple">Toliara</named-content>; locality: <named-content xmlns:xlink="http://www.w3.org/1999/xlink" content-type="dwc:locality" xlink:type="simple">Morondava, Kirindy station</named-content>; verbatimElevation: <named-content xmlns:xlink="http://www.w3.org/1999/xlink" content-type="dwc:verbatimElevation" xlink:type="simple">71 m</named-content>; verbatimCoordinates: <named-content xmlns:xlink="http://www.w3.org/1999/xlink" content-type="dwc:verbatimCoordinates" xlink:type="simple"><named-content content-type="dwc:verbatimCoordinates" xlink:type="simple">-20.066805, 44.657255</named-content></named-content>; decimalLatitude: <named-content xmlns:xlink="http://www.w3.org/1999/xlink" content-type="dwc:decimalLatitude" xlink:type="simple">-20.066805</named-content>; decimalLongitude: <named-content xmlns:xlink="http://www.w3.org/1999/xlink" content-type="dwc:decimalLongitude" xlink:type="simple">44.657255</named-content>; georeferenceProtocol: <named-content xmlns:xlink="http://www.w3.org/1999/xlink" content-type="dwc:georeferenceProtocol" xlink:type="simple">GPS</named-content>; <bold>Identification:</bold> identifiedBy: <named-content xmlns:xlink="http://www.w3.org/1999/xlink" content-type="dwc:identifiedBy" xlink:type="simple">Giulio Montanaro</named-content>; dateIdentified: <named-content xmlns:xlink="http://www.w3.org/1999/xlink" content-type="dwc:dateIdentified" xlink:type="simple">2023</named-content>; <bold>Event:</bold> eventID: <named-content xmlns:xlink="http://www.w3.org/1999/xlink" content-type="dwc:eventID" xlink:type="simple">MG22-29a</named-content>; samplingProtocol: <named-content xmlns:xlink="http://www.w3.org/1999/xlink" content-type="dwc:samplingProtocol" xlink:type="simple">human dung traps</named-content>; eventDate: <named-content xmlns:xlink="http://www.w3.org/1999/xlink" content-type="dwc:eventDate" xlink:type="simple">03/07-03-2022</named-content>; habitat: <named-content xmlns:xlink="http://www.w3.org/1999/xlink" content-type="dwc:habitat" xlink:type="simple">dry forest</named-content>; <bold>Record Level:</bold> institutionID: <named-content xmlns:xlink="http://www.w3.org/1999/xlink" content-type="dwc:institutionID" xlink:type="simple">http://grbio.org/cool/2vmj-fp0v</named-content>; institutionCode: <named-content xmlns:xlink="http://www.w3.org/1999/xlink" content-type="dwc:institutionCode" xlink:type="simple">MZH</named-content>; basisOfRecord: <named-content xmlns:xlink="http://www.w3.org/1999/xlink" content-type="dwc:basisOfRecord" xlink:type="simple">PreservedSpecimen</named-content></p></list-item><list-item><p><bold>Type status:</bold> <named-content xmlns:xlink="http://www.w3.org/1999/xlink" content-type="dwc:typeStatus" xlink:type="simple">Paratype</named-content>. <bold>Occurrence:</bold> catalogNumber: <named-content xmlns:xlink="http://www.w3.org/1999/xlink" content-type="dwc:catalogNumber" xlink:type="simple">http://id.luomus.fi/GZ.57488</named-content>; recordedBy: <named-content xmlns:xlink="http://www.w3.org/1999/xlink" content-type="dwc:recordedBy" xlink:type="simple">Sergei Tarasov</named-content>; individualCount: <named-content xmlns:xlink="http://www.w3.org/1999/xlink" content-type="dwc:individualCount" xlink:type="simple">1</named-content>; sex: <named-content xmlns:xlink="http://www.w3.org/1999/xlink" content-type="dwc:sex" xlink:type="simple">female</named-content>; lifeStage: <named-content xmlns:xlink="http://www.w3.org/1999/xlink" content-type="dwc:lifeStage" xlink:type="simple">adult</named-content>; occurrenceID: <named-content xmlns:xlink="http://www.w3.org/1999/xlink" content-type="dwc:occurrenceID" xlink:type="simple">42053262-8E9F-5379-AD6C-6A6A57AA3507</named-content>; <bold>Taxon:</bold> scientificName: <named-content xmlns:xlink="http://www.w3.org/1999/xlink" content-type="dwc:scientificName" xlink:type="simple"><tp:taxon-name><tp:taxon-name-part taxon-name-part-type="genus" reg="Scarabaeus">Scarabaeus</tp:taxon-name-part><tp:taxon-name-part taxon-name-part-type="species" reg="sakalava">sakalava</tp:taxon-name-part></tp:taxon-name></named-content>; genus: <named-content xmlns:xlink="http://www.w3.org/1999/xlink" content-type="dwc:genus" xlink:type="simple"><tp:taxon-name><tp:taxon-name-part taxon-name-part-type="genus">Scarabaeus</tp:taxon-name-part></tp:taxon-name></named-content>; specificEpithet: <named-content xmlns:xlink="http://www.w3.org/1999/xlink" content-type="dwc:specificEpithet" xlink:type="simple"><tp:taxon-name><tp:taxon-name-part taxon-name-part-type="genus" reg="Scarabaeus"/><tp:taxon-name-part taxon-name-part-type="species" reg="sakalava">sakalava</tp:taxon-name-part></tp:taxon-name></named-content>; scientificNameAuthorship: <named-content xmlns:xlink="http://www.w3.org/1999/xlink" content-type="dwc:scientificNameAuthorship" xlink:type="simple">Montanaro &amp; Tarasov</named-content>; <bold>Location:</bold> country: <named-content xmlns:xlink="http://www.w3.org/1999/xlink" content-type="dwc:country" xlink:type="simple">Madagascar</named-content>; stateProvince: <named-content xmlns:xlink="http://www.w3.org/1999/xlink" content-type="dwc:stateProvince" xlink:type="simple">Toliara</named-content>; locality: <named-content xmlns:xlink="http://www.w3.org/1999/xlink" content-type="dwc:locality" xlink:type="simple">Morondava, Kirindy station</named-content>; verbatimElevation: <named-content xmlns:xlink="http://www.w3.org/1999/xlink" content-type="dwc:verbatimElevation" xlink:type="simple">71 m</named-content>; verbatimCoordinates: <named-content xmlns:xlink="http://www.w3.org/1999/xlink" content-type="dwc:verbatimCoordinates" xlink:type="simple"><named-content content-type="dwc:verbatimCoordinates" xlink:type="simple">-20.066805, 44.657255</named-content></named-content>; decimalLatitude: <named-content xmlns:xlink="http://www.w3.org/1999/xlink" content-type="dwc:decimalLatitude" xlink:type="simple">-20.066805</named-content>; decimalLongitude: <named-content xmlns:xlink="http://www.w3.org/1999/xlink" content-type="dwc:decimalLongitude" xlink:type="simple">44.657255</named-content>; georeferenceProtocol: <named-content xmlns:xlink="http://www.w3.org/1999/xlink" content-type="dwc:georeferenceProtocol" xlink:type="simple">GPS</named-content>; <bold>Identification:</bold> identifiedBy: <named-content xmlns:xlink="http://www.w3.org/1999/xlink" content-type="dwc:identifiedBy" xlink:type="simple">Giulio Montanaro</named-content>; dateIdentified: <named-content xmlns:xlink="http://www.w3.org/1999/xlink" content-type="dwc:dateIdentified" xlink:type="simple">2023</named-content>; <bold>Event:</bold> eventID: <named-content xmlns:xlink="http://www.w3.org/1999/xlink" content-type="dwc:eventID" xlink:type="simple">MG22-29a</named-content>; samplingProtocol: <named-content xmlns:xlink="http://www.w3.org/1999/xlink" content-type="dwc:samplingProtocol" xlink:type="simple">human dung traps</named-content>; eventDate: <named-content xmlns:xlink="http://www.w3.org/1999/xlink" content-type="dwc:eventDate" xlink:type="simple">03/07-03-2022</named-content>; habitat: <named-content xmlns:xlink="http://www.w3.org/1999/xlink" content-type="dwc:habitat" xlink:type="simple">dry forest</named-content>; <bold>Record Level:</bold> institutionID: <named-content xmlns:xlink="http://www.w3.org/1999/xlink" content-type="dwc:institutionID" xlink:type="simple">http://grbio.org/cool/2vmj-fp0v</named-content>; institutionCode: <named-content xmlns:xlink="http://www.w3.org/1999/xlink" content-type="dwc:institutionCode" xlink:type="simple">MZH</named-content>; basisOfRecord: <named-content xmlns:xlink="http://www.w3.org/1999/xlink" content-type="dwc:basisOfRecord" xlink:type="simple">PreservedSpecimen</named-content></p></list-item></list></tp:treatment-sec><tp:treatment-sec sec-type="Description"><title>Description</title><p>Fig. <xref ref-type="fig" rid="F11191195">2</xref><xref ref-type="fig" rid="F11191200">a</xref>, <xref ref-type="fig" rid="F11191201">b</xref></p><list list-type="bullet"><list-item><p><ext-link xmlns:xlink="http://www.w3.org/1999/xlink" ext-link-type="uri" xlink:href="http://purl.obolibrary.org/obo/UBERON_0003101" xlink:type="simple">male organism</ext-link> <ext-link xmlns:xlink="http://www.w3.org/1999/xlink" ext-link-type="uri" xlink:href="http://rs.tdwg.org/dwc/terms/catalogNumber" xlink:type="simple">Catalog Number</ext-link> <ext-link xmlns:xlink="http://www.w3.org/1999/xlink" ext-link-type="uri" xlink:href="http://id.luomus.fi/GZ.15827" xlink:type="simple">http://id.luomus.fi/GZ.15827</ext-link></p></list-item><list-item><p><ext-link xmlns:xlink="http://www.w3.org/1999/xlink" ext-link-type="uri" xlink:href="http://purl.obolibrary.org/obo/UBERON_0003101" xlink:type="simple">male organism</ext-link> <ext-link xmlns:xlink="http://www.w3.org/1999/xlink" ext-link-type="uri" xlink:href="http://purl.obolibrary.org/obo/RO_0003301" xlink:type="simple">has role in modeling</ext-link> <ext-link xmlns:xlink="http://www.w3.org/1999/xlink" ext-link-type="uri" xlink:href="http://purl.obolibrary.org/obo/CDAO_0000138" xlink:type="simple">TU</ext-link> <ext-link xmlns:xlink="http://www.w3.org/1999/xlink" ext-link-type="uri" xlink:href="http://purl.obolibrary.org/obo/IAO_0000219" xlink:type="simple">denotes</ext-link> <ext-link xmlns:xlink="http://www.w3.org/1999/xlink" ext-link-type="uri" xlink:href="http://purl.obolibrary.org/obo/TAXRANK_0000006" xlink:type="simple">species</ext-link><list list-type="bullet"><list-item><p><ext-link xmlns:xlink="http://www.w3.org/1999/xlink" ext-link-type="uri" xlink:href="http://purl.obolibrary.org/obo/TAXRANK_0000006" xlink:type="simple">species</ext-link> <ext-link xmlns:xlink="http://www.w3.org/1999/xlink" ext-link-type="uri" xlink:href="http://rs.tdwg.org/dwc/terms/parentNameUsageID" xlink:type="simple">Parent Name Usage ID</ext-link> <ext-link xmlns:xlink="http://www.w3.org/1999/xlink" ext-link-type="uri" xlink:href="https://www.gbif.org/species/9074838" xlink:type="simple">https://www.gbif.org/species/9074838</ext-link></p></list-item><list-item><p><ext-link xmlns:xlink="http://www.w3.org/1999/xlink" ext-link-type="uri" xlink:href="http://purl.obolibrary.org/obo/TAXRANK_0000006" xlink:type="simple">species</ext-link> <ext-link xmlns:xlink="http://www.w3.org/1999/xlink" ext-link-type="uri" xlink:href="http://rs.tdwg.org/dwc/terms/taxonID" xlink:type="simple">Taxon ID</ext-link> <ext-link xmlns:xlink="http://www.w3.org/1999/xlink" ext-link-type="uri" xlink:href="http://zoobank.org/7AD8F87F-E7C1-4094-BD63-7662F167E9CB" xlink:type="simple">http://zoobank.org/7AD8F87F-E7C1-4094-BD63-7662F167E9CB</ext-link></p></list-item></list></p></list-item></list><list list-type="bullet"><list-item><p><ext-link xmlns:xlink="http://www.w3.org/1999/xlink" ext-link-type="uri" xlink:href="http://purl.obolibrary.org/obo/UBERON_0003101" xlink:type="simple">male organism</ext-link>: <ext-link xmlns:xlink="http://www.w3.org/1999/xlink" ext-link-type="uri" xlink:href="http://purl.obolibrary.org/obo/PATO_0001891" xlink:type="simple">ovate</ext-link>;</p></list-item><list-item><p><ext-link xmlns:xlink="http://www.w3.org/1999/xlink" ext-link-type="uri" xlink:href="http://purl.obolibrary.org/obo/UBERON_0003101" xlink:type="simple">male organism</ext-link>, <ext-link xmlns:xlink="http://www.w3.org/1999/xlink" ext-link-type="uri" xlink:href="http://purl.obolibrary.org/obo/UBERON_0001001" xlink:type="simple">chitin-based cuticle</ext-link><list list-type="bullet"><list-item><p><ext-link xmlns:xlink="http://www.w3.org/1999/xlink" ext-link-type="uri" xlink:href="http://purl.obolibrary.org/obo/UBERON_0001001" xlink:type="simple">chitin-based cuticle</ext-link>, <ext-link xmlns:xlink="http://www.w3.org/1999/xlink" ext-link-type="uri" xlink:href="http://purl.obolibrary.org/obo/BSPO_0000066" xlink:type="simple">lateral side</ext-link> <ext-link xmlns:xlink="http://www.w3.org/1999/xlink" ext-link-type="uri" xlink:href="http://purl.obolibrary.org/obo/AISM_0000078" xlink:type="simple">encircles</ext-link> <ext-link xmlns:xlink="http://www.w3.org/1999/xlink" ext-link-type="uri" xlink:href="http://purl.obolibrary.org/obo/AISM_0000039" xlink:type="simple">cuticular seta</ext-link>: <ext-link xmlns:xlink="http://www.w3.org/1999/xlink" ext-link-type="uri" xlink:href="http://purl.obolibrary.org/obo/PATO_0001287" xlink:type="simple">red brown</ext-link>;</p></list-item><list-item><p><ext-link xmlns:xlink="http://www.w3.org/1999/xlink" ext-link-type="uri" xlink:href="http://purl.obolibrary.org/obo/UBERON_0001001" xlink:type="simple">chitin-based cuticle</ext-link>, <ext-link xmlns:xlink="http://www.w3.org/1999/xlink" ext-link-type="uri" xlink:href="http://purl.obolibrary.org/obo/BSPO_0000068" xlink:type="simple">ventral side</ext-link> <ext-link xmlns:xlink="http://www.w3.org/1999/xlink" ext-link-type="uri" xlink:href="http://purl.obolibrary.org/obo/AISM_0000078" xlink:type="simple">encircles</ext-link> <ext-link xmlns:xlink="http://www.w3.org/1999/xlink" ext-link-type="uri" xlink:href="http://purl.obolibrary.org/obo/AISM_0000039" xlink:type="simple">cuticular seta</ext-link>: <ext-link xmlns:xlink="http://www.w3.org/1999/xlink" ext-link-type="uri" xlink:href="http://purl.obolibrary.org/obo/PATO_0001287" xlink:type="simple">red brown</ext-link>;</p></list-item><list-item><p><ext-link xmlns:xlink="http://www.w3.org/1999/xlink" ext-link-type="uri" xlink:href="http://purl.obolibrary.org/obo/UBERON_0001001" xlink:type="simple">chitin-based cuticle</ext-link>: <ext-link xmlns:xlink="http://www.w3.org/1999/xlink" ext-link-type="uri" xlink:href="http://purl.obolibrary.org/obo/PATO_0000317" xlink:type="simple">black</ext-link>;</p></list-item><list-item><p><ext-link xmlns:xlink="http://www.w3.org/1999/xlink" ext-link-type="uri" xlink:href="http://purl.obolibrary.org/obo/UBERON_0001001" xlink:type="simple">chitin-based cuticle</ext-link>: <ext-link xmlns:xlink="http://www.w3.org/1999/xlink" ext-link-type="uri" xlink:href="http://purl.obolibrary.org/obo/PATO_0001373" xlink:type="simple">glistening</ext-link>;</p></list-item></list></p></list-item><list-item><p><ext-link xmlns:xlink="http://www.w3.org/1999/xlink" ext-link-type="uri" xlink:href="http://purl.obolibrary.org/obo/UBERON_0003101" xlink:type="simple">male organism</ext-link>, <ext-link xmlns:xlink="http://www.w3.org/1999/xlink" ext-link-type="uri" xlink:href="http://purl.obolibrary.org/obo/AISM_0000358" xlink:type="simple">antenna with 9 antennomeres</ext-link><list list-type="bullet"><list-item><p><ext-link xmlns:xlink="http://www.w3.org/1999/xlink" ext-link-type="uri" xlink:href="http://purl.obolibrary.org/obo/AISM_0000358" xlink:type="simple">antenna with 9 antennomeres</ext-link>, <ext-link xmlns:xlink="http://www.w3.org/1999/xlink" ext-link-type="uri" xlink:href="http://purl.obolibrary.org/obo/COLAO_0000267" xlink:type="simple">antennal club</ext-link><list list-type="bullet"><list-item><p><ext-link xmlns:xlink="http://www.w3.org/1999/xlink" ext-link-type="uri" xlink:href="http://purl.obolibrary.org/obo/COLAO_0000267" xlink:type="simple">antennal club</ext-link>, <ext-link xmlns:xlink="http://www.w3.org/1999/xlink" ext-link-type="uri" xlink:href="http://purl.obolibrary.org/obo/AISM_0000337" xlink:type="simple">flagellomere 5</ext-link>: present;</p></list-item><list-item><p><ext-link xmlns:xlink="http://www.w3.org/1999/xlink" ext-link-type="uri" xlink:href="http://purl.obolibrary.org/obo/COLAO_0000267" xlink:type="simple">antennal club</ext-link>, <ext-link xmlns:xlink="http://www.w3.org/1999/xlink" ext-link-type="uri" xlink:href="http://purl.obolibrary.org/obo/AISM_0000338" xlink:type="simple">flagellomere 6</ext-link>: present;</p></list-item><list-item><p><ext-link xmlns:xlink="http://www.w3.org/1999/xlink" ext-link-type="uri" xlink:href="http://purl.obolibrary.org/obo/COLAO_0000267" xlink:type="simple">antennal club</ext-link>, <ext-link xmlns:xlink="http://www.w3.org/1999/xlink" ext-link-type="uri" xlink:href="http://purl.obolibrary.org/obo/AISM_0000339" xlink:type="simple">flagellomere 7</ext-link>: present;</p></list-item></list></p></list-item><list-item><p><ext-link xmlns:xlink="http://www.w3.org/1999/xlink" ext-link-type="uri" xlink:href="http://purl.obolibrary.org/obo/AISM_0000358" xlink:type="simple">antenna with 9 antennomeres</ext-link>: <ext-link xmlns:xlink="http://www.w3.org/1999/xlink" ext-link-type="uri" xlink:href="http://purl.obolibrary.org/obo/PATO_0001287" xlink:type="simple">red brown</ext-link>;</p></list-item></list></p></list-item><list-item><p><ext-link xmlns:xlink="http://www.w3.org/1999/xlink" ext-link-type="uri" xlink:href="http://purl.obolibrary.org/obo/UBERON_0003101" xlink:type="simple">male organism</ext-link>, <ext-link xmlns:xlink="http://www.w3.org/1999/xlink" ext-link-type="uri" xlink:href="http://purl.obolibrary.org/obo/AISM_0000031" xlink:type="simple">insect leg</ext-link> <ext-link xmlns:xlink="http://www.w3.org/1999/xlink" ext-link-type="uri" xlink:href="http://purl.obolibrary.org/obo/AISM_0000078" xlink:type="simple">encircles</ext-link> <ext-link xmlns:xlink="http://www.w3.org/1999/xlink" ext-link-type="uri" xlink:href="http://purl.obolibrary.org/obo/AISM_0000039" xlink:type="simple">cuticular seta</ext-link>: <ext-link xmlns:xlink="http://www.w3.org/1999/xlink" ext-link-type="uri" xlink:href="http://purl.obolibrary.org/obo/PATO_0001287" xlink:type="simple">red brown</ext-link>;</p></list-item><list-item><p><ext-link xmlns:xlink="http://www.w3.org/1999/xlink" ext-link-type="uri" xlink:href="http://purl.obolibrary.org/obo/UBERON_0003101" xlink:type="simple">male organism</ext-link>, <ext-link xmlns:xlink="http://www.w3.org/1999/xlink" ext-link-type="uri" xlink:href="http://purl.obolibrary.org/obo/AISM_0000386" xlink:type="simple">genal margin</ext-link><list list-type="bullet"><list-item><p><ext-link xmlns:xlink="http://www.w3.org/1999/xlink" ext-link-type="uri" xlink:href="http://purl.obolibrary.org/obo/AISM_0000386" xlink:type="simple">genal margin</ext-link>, <ext-link xmlns:xlink="http://www.w3.org/1999/xlink" ext-link-type="uri" xlink:href="http://purl.obolibrary.org/obo/BSPO_0000072" xlink:type="simple">posterior region</ext-link>: <ext-link xmlns:xlink="http://www.w3.org/1999/xlink" ext-link-type="uri" xlink:href="http://purl.obolibrary.org/obo/PATO_0001321" xlink:type="simple">right angle to</ext-link>;</p></list-item><list-item><p><ext-link xmlns:xlink="http://www.w3.org/1999/xlink" ext-link-type="uri" xlink:href="http://purl.obolibrary.org/obo/AISM_0000386" xlink:type="simple">genal margin</ext-link>, <ext-link xmlns:xlink="http://www.w3.org/1999/xlink" ext-link-type="uri" xlink:href="http://purl.obolibrary.org/obo/BSPO_0000071" xlink:type="simple">anterior region</ext-link><list list-type="bullet"><list-item><p><ext-link xmlns:xlink="http://www.w3.org/1999/xlink" ext-link-type="uri" xlink:href="http://purl.obolibrary.org/obo/BSPO_0000071" xlink:type="simple">anterior region</ext-link>: <ext-link xmlns:xlink="http://www.w3.org/1999/xlink" ext-link-type="uri" xlink:href="http://purl.obolibrary.org/obo/PATO_0001598" xlink:type="simple">protruding</ext-link>;</p></list-item><list-item><p><ext-link xmlns:xlink="http://www.w3.org/1999/xlink" ext-link-type="uri" xlink:href="http://purl.obolibrary.org/obo/BSPO_0000071" xlink:type="simple">anterior region</ext-link>: <ext-link xmlns:xlink="http://www.w3.org/1999/xlink" ext-link-type="uri" xlink:href="http://purl.obolibrary.org/obo/PATO_0001051" xlink:type="simple">acute angle to</ext-link>;</p></list-item></list></p></list-item></list></p></list-item><list-item><p><ext-link xmlns:xlink="http://www.w3.org/1999/xlink" ext-link-type="uri" xlink:href="http://purl.obolibrary.org/obo/UBERON_0003101" xlink:type="simple">male organism</ext-link>, <ext-link xmlns:xlink="http://www.w3.org/1999/xlink" ext-link-type="uri" xlink:href="http://purl.obolibrary.org/obo/AISM_0000381" xlink:type="simple">head margin at genoclypeal sulcus</ext-link>: <ext-link xmlns:xlink="http://www.w3.org/1999/xlink" ext-link-type="uri" xlink:href="http://purl.obolibrary.org/obo/PATO_0001495" xlink:type="simple">notched</ext-link>;</p></list-item><list-item><p><ext-link xmlns:xlink="http://www.w3.org/1999/xlink" ext-link-type="uri" xlink:href="http://purl.obolibrary.org/obo/UBERON_0003101" xlink:type="simple">male organism</ext-link>, <ext-link xmlns:xlink="http://www.w3.org/1999/xlink" ext-link-type="uri" xlink:href="http://purl.obolibrary.org/obo/AISM_0000362" xlink:type="simple">lateral clypeal tooth 1</ext-link>: <ext-link xmlns:xlink="http://www.w3.org/1999/xlink" ext-link-type="uri" xlink:href="http://purl.obolibrary.org/obo/PATO_0001051" xlink:type="simple">acute angle to</ext-link>;</p></list-item><list-item><p><ext-link xmlns:xlink="http://www.w3.org/1999/xlink" ext-link-type="uri" xlink:href="http://purl.obolibrary.org/obo/UBERON_0003101" xlink:type="simple">male organism</ext-link>, <ext-link xmlns:xlink="http://www.w3.org/1999/xlink" ext-link-type="uri" xlink:href="http://purl.obolibrary.org/obo/AISM_0000363" xlink:type="simple">lateral clypeal tooth 2</ext-link>: <ext-link xmlns:xlink="http://www.w3.org/1999/xlink" ext-link-type="uri" xlink:href="http://purl.obolibrary.org/obo/PATO_0001051" xlink:type="simple">acute angle to</ext-link>;</p></list-item><list-item><p><ext-link xmlns:xlink="http://www.w3.org/1999/xlink" ext-link-type="uri" xlink:href="http://purl.obolibrary.org/obo/UBERON_0003101" xlink:type="simple">male organism</ext-link>, <ext-link xmlns:xlink="http://www.w3.org/1999/xlink" ext-link-type="uri" xlink:href="http://purl.obolibrary.org/obo/AISM_0000415" xlink:type="simple">clypeal margin between clypeal teeth 1</ext-link><list list-type="bullet"><list-item><p><ext-link xmlns:xlink="http://www.w3.org/1999/xlink" ext-link-type="uri" xlink:href="http://purl.obolibrary.org/obo/AISM_0000415" xlink:type="simple">clypeal margin between clypeal teeth 1</ext-link>: <ext-link xmlns:xlink="http://www.w3.org/1999/xlink" ext-link-type="uri" xlink:href="http://purl.obolibrary.org/obo/PATO_0001051" xlink:type="simple">acute angle to</ext-link>;</p></list-item><list-item><p><ext-link xmlns:xlink="http://www.w3.org/1999/xlink" ext-link-type="uri" xlink:href="http://purl.obolibrary.org/obo/AISM_0000415" xlink:type="simple">clypeal margin between clypeal teeth 1</ext-link>: <ext-link xmlns:xlink="http://www.w3.org/1999/xlink" ext-link-type="uri" xlink:href="http://purl.obolibrary.org/obo/PATO_0001495" xlink:type="simple">notched</ext-link>;</p></list-item></list></p></list-item><list-item><p><ext-link xmlns:xlink="http://www.w3.org/1999/xlink" ext-link-type="uri" xlink:href="http://purl.obolibrary.org/obo/UBERON_0003101" xlink:type="simple">male organism</ext-link>, <ext-link xmlns:xlink="http://www.w3.org/1999/xlink" ext-link-type="uri" xlink:href="http://purl.obolibrary.org/obo/AISM_0000414" xlink:type="simple">clypeal margin between clypeal teeth 1 and 2</ext-link><list list-type="bullet"><list-item><p><ext-link xmlns:xlink="http://www.w3.org/1999/xlink" ext-link-type="uri" xlink:href="http://purl.obolibrary.org/obo/AISM_0000414" xlink:type="simple">clypeal margin between clypeal teeth 1 and 2</ext-link>: <ext-link xmlns:xlink="http://www.w3.org/1999/xlink" ext-link-type="uri" xlink:href="http://purl.obolibrary.org/obo/PATO_0001051" xlink:type="simple">acute angle to</ext-link>;</p></list-item><list-item><p><ext-link xmlns:xlink="http://www.w3.org/1999/xlink" ext-link-type="uri" xlink:href="http://purl.obolibrary.org/obo/AISM_0000414" xlink:type="simple">clypeal margin between clypeal teeth 1 and 2</ext-link>: <ext-link xmlns:xlink="http://www.w3.org/1999/xlink" ext-link-type="uri" xlink:href="http://purl.obolibrary.org/obo/PATO_0001495" xlink:type="simple">notched</ext-link>;</p></list-item></list></p></list-item><list-item><p><ext-link xmlns:xlink="http://www.w3.org/1999/xlink" ext-link-type="uri" xlink:href="http://purl.obolibrary.org/obo/UBERON_0003101" xlink:type="simple">male organism</ext-link>, <ext-link xmlns:xlink="http://www.w3.org/1999/xlink" ext-link-type="uri" xlink:href="http://purl.obolibrary.org/obo/AISM_0004020" xlink:type="simple">frons</ext-link><list list-type="bullet"><list-item><p><ext-link xmlns:xlink="http://www.w3.org/1999/xlink" ext-link-type="uri" xlink:href="http://purl.obolibrary.org/obo/AISM_0004020" xlink:type="simple">frons</ext-link>, <ext-link xmlns:xlink="http://www.w3.org/1999/xlink" ext-link-type="uri" xlink:href="http://purl.obolibrary.org/obo/AISM_0000501" xlink:type="simple">cuticular carina</ext-link><list list-type="bullet"><list-item><p><ext-link xmlns:xlink="http://www.w3.org/1999/xlink" ext-link-type="uri" xlink:href="http://purl.obolibrary.org/obo/AISM_0000501" xlink:type="simple">cuticular carina</ext-link>: <ext-link xmlns:xlink="http://www.w3.org/1999/xlink" ext-link-type="uri" xlink:href="http://purl.obolibrary.org/obo/PATO_0040024" xlink:type="simple">bilaterally paired</ext-link>;</p></list-item><list-item><p><ext-link xmlns:xlink="http://www.w3.org/1999/xlink" ext-link-type="uri" xlink:href="http://purl.obolibrary.org/obo/AISM_0000501" xlink:type="simple">cuticular carina</ext-link>: <ext-link xmlns:xlink="http://www.w3.org/1999/xlink" ext-link-type="uri" xlink:href="http://purl.obolibrary.org/obo/PATO_0002502" xlink:type="simple">transverse orientation</ext-link>;</p></list-item><list-item><p><ext-link xmlns:xlink="http://www.w3.org/1999/xlink" ext-link-type="uri" xlink:href="http://purl.obolibrary.org/obo/AISM_0000501" xlink:type="simple">cuticular carina</ext-link>: <ext-link xmlns:xlink="http://www.w3.org/1999/xlink" ext-link-type="uri" xlink:href="http://purl.obolibrary.org/obo/PATO_0000574" xlink:type="simple">decreased length</ext-link>;</p></list-item></list></p></list-item><list-item><p><ext-link xmlns:xlink="http://www.w3.org/1999/xlink" ext-link-type="uri" xlink:href="http://purl.obolibrary.org/obo/AISM_0004020" xlink:type="simple">frons</ext-link>: <ext-link xmlns:xlink="http://www.w3.org/1999/xlink" ext-link-type="uri" xlink:href="http://purl.obolibrary.org/obo/PATO_0001598" xlink:type="simple">protruding</ext-link>;</p></list-item></list></p></list-item><list-item><p><ext-link xmlns:xlink="http://www.w3.org/1999/xlink" ext-link-type="uri" xlink:href="http://purl.obolibrary.org/obo/UBERON_0003101" xlink:type="simple">male organism</ext-link>, <ext-link xmlns:xlink="http://www.w3.org/1999/xlink" ext-link-type="uri" xlink:href="http://purl.obolibrary.org/obo/AISM_0004025" xlink:type="simple">vertex</ext-link>, <ext-link xmlns:xlink="http://www.w3.org/1999/xlink" ext-link-type="uri" xlink:href="http://purl.obolibrary.org/obo/AISM_0000528" xlink:type="simple">granulated cuticle</ext-link>: present;</p></list-item><list-item><p><ext-link xmlns:xlink="http://www.w3.org/1999/xlink" ext-link-type="uri" xlink:href="http://purl.obolibrary.org/obo/UBERON_0003101" xlink:type="simple">male organism</ext-link>, <ext-link xmlns:xlink="http://www.w3.org/1999/xlink" ext-link-type="uri" xlink:href="http://purl.obolibrary.org/obo/AISM_0004026" xlink:type="simple">gena</ext-link><list list-type="bullet"><list-item><p><ext-link xmlns:xlink="http://www.w3.org/1999/xlink" ext-link-type="uri" xlink:href="http://purl.obolibrary.org/obo/AISM_0004026" xlink:type="simple">gena</ext-link>, <ext-link xmlns:xlink="http://www.w3.org/1999/xlink" ext-link-type="uri" xlink:href="http://purl.obolibrary.org/obo/BSPO_0000083" xlink:type="simple">medial region</ext-link>, <ext-link xmlns:xlink="http://www.w3.org/1999/xlink" ext-link-type="uri" xlink:href="http://purl.obolibrary.org/obo/AISM_0000528" xlink:type="simple">granulated cuticle</ext-link>: present;</p></list-item><list-item><p><ext-link xmlns:xlink="http://www.w3.org/1999/xlink" ext-link-type="uri" xlink:href="http://purl.obolibrary.org/obo/AISM_0004026" xlink:type="simple">gena</ext-link>, <ext-link xmlns:xlink="http://www.w3.org/1999/xlink" ext-link-type="uri" xlink:href="http://purl.obolibrary.org/obo/BSPO_0000082" xlink:type="simple">lateral region</ext-link>: <ext-link xmlns:xlink="http://www.w3.org/1999/xlink" ext-link-type="uri" xlink:href="http://purl.obolibrary.org/obo/PATO_0001810" xlink:type="simple">wrinkled</ext-link>;</p></list-item></list></p></list-item><list-item><p><ext-link xmlns:xlink="http://www.w3.org/1999/xlink" ext-link-type="uri" xlink:href="http://purl.obolibrary.org/obo/UBERON_0003101" xlink:type="simple">male organism</ext-link>, <ext-link xmlns:xlink="http://www.w3.org/1999/xlink" ext-link-type="uri" xlink:href="http://purl.obolibrary.org/obo/AISM_0004019" xlink:type="simple">clypeus</ext-link>, <ext-link xmlns:xlink="http://www.w3.org/1999/xlink" ext-link-type="uri" xlink:href="http://purl.obolibrary.org/obo/BSPO_0000071" xlink:type="simple">anterior region</ext-link>: <ext-link xmlns:xlink="http://www.w3.org/1999/xlink" ext-link-type="uri" xlink:href="http://purl.obolibrary.org/obo/PATO_0001810" xlink:type="simple">wrinkled</ext-link>;</p></list-item><list-item><p><ext-link xmlns:xlink="http://www.w3.org/1999/xlink" ext-link-type="uri" xlink:href="http://purl.obolibrary.org/obo/UBERON_0003101" xlink:type="simple">male organism</ext-link>, <ext-link xmlns:xlink="http://www.w3.org/1999/xlink" ext-link-type="uri" xlink:href="http://purl.obolibrary.org/obo/AISM_0000049" xlink:type="simple">glossa</ext-link>: present;</p></list-item><list-item><p><ext-link xmlns:xlink="http://www.w3.org/1999/xlink" ext-link-type="uri" xlink:href="http://purl.obolibrary.org/obo/UBERON_0003101" xlink:type="simple">male organism</ext-link>, <ext-link xmlns:xlink="http://www.w3.org/1999/xlink" ext-link-type="uri" xlink:href="http://purl.obolibrary.org/obo/AISM_0000105" xlink:type="simple">epipharynx</ext-link>: present;</p></list-item><list-item><p><ext-link xmlns:xlink="http://www.w3.org/1999/xlink" ext-link-type="uri" xlink:href="http://purl.obolibrary.org/obo/UBERON_0003101" xlink:type="simple">male organism</ext-link>, <ext-link xmlns:xlink="http://www.w3.org/1999/xlink" ext-link-type="uri" xlink:href="http://purl.obolibrary.org/obo/AISM_0000044" xlink:type="simple">insect maxilla</ext-link>: present;</p></list-item><list-item><p><ext-link xmlns:xlink="http://www.w3.org/1999/xlink" ext-link-type="uri" xlink:href="http://purl.obolibrary.org/obo/UBERON_0003101" xlink:type="simple">male organism</ext-link>, <ext-link xmlns:xlink="http://www.w3.org/1999/xlink" ext-link-type="uri" xlink:href="http://purl.obolibrary.org/obo/AISM_0000393" xlink:type="simple">maxillary palpus with 4 palpomeres</ext-link>: present;</p></list-item><list-item><p><ext-link xmlns:xlink="http://www.w3.org/1999/xlink" ext-link-type="uri" xlink:href="http://purl.obolibrary.org/obo/UBERON_0003101" xlink:type="simple">male organism</ext-link>, <ext-link xmlns:xlink="http://www.w3.org/1999/xlink" ext-link-type="uri" xlink:href="http://purl.obolibrary.org/obo/AISM_0000397" xlink:type="simple">labial palpus with 3 palpomeres</ext-link>: present;</p></list-item><list-item><p><ext-link xmlns:xlink="http://www.w3.org/1999/xlink" ext-link-type="uri" xlink:href="http://purl.obolibrary.org/obo/UBERON_0003101" xlink:type="simple">male organism</ext-link>, <ext-link xmlns:xlink="http://www.w3.org/1999/xlink" ext-link-type="uri" xlink:href="http://purl.obolibrary.org/obo/AISM_0000059" xlink:type="simple">pronotum</ext-link><list list-type="bullet"><list-item><p><ext-link xmlns:xlink="http://www.w3.org/1999/xlink" ext-link-type="uri" xlink:href="http://purl.obolibrary.org/obo/AISM_0000059" xlink:type="simple">pronotum</ext-link>, <ext-link xmlns:xlink="http://www.w3.org/1999/xlink" ext-link-type="uri" xlink:href="http://purl.obolibrary.org/obo/BSPO_0000079" xlink:type="simple">dorsal region</ext-link>: <ext-link xmlns:xlink="http://www.w3.org/1999/xlink" ext-link-type="uri" xlink:href="http://purl.obolibrary.org/obo/PATO_0001355" xlink:type="simple">convex</ext-link>;</p></list-item><list-item><p><ext-link xmlns:xlink="http://www.w3.org/1999/xlink" ext-link-type="uri" xlink:href="http://purl.obolibrary.org/obo/AISM_0000059" xlink:type="simple">pronotum</ext-link>, <ext-link xmlns:xlink="http://www.w3.org/1999/xlink" ext-link-type="uri" xlink:href="http://purl.obolibrary.org/obo/BSPO_0000682" xlink:type="simple">lateral margin</ext-link>: <ext-link xmlns:xlink="http://www.w3.org/1999/xlink" ext-link-type="uri" xlink:href="http://purl.obolibrary.org/obo/PATO_0000406" xlink:type="simple">curved</ext-link>;</p></list-item><list-item><p><ext-link xmlns:xlink="http://www.w3.org/1999/xlink" ext-link-type="uri" xlink:href="http://purl.obolibrary.org/obo/AISM_0000059" xlink:type="simple">pronotum</ext-link>, <ext-link xmlns:xlink="http://www.w3.org/1999/xlink" ext-link-type="uri" xlink:href="http://purl.obolibrary.org/obo/BSPO_0000672" xlink:type="simple">posterior margin</ext-link>: <ext-link xmlns:xlink="http://www.w3.org/1999/xlink" ext-link-type="uri" xlink:href="http://purl.obolibrary.org/obo/PATO_0000406" xlink:type="simple">curved</ext-link>;</p></list-item><list-item><p><ext-link xmlns:xlink="http://www.w3.org/1999/xlink" ext-link-type="uri" xlink:href="http://purl.obolibrary.org/obo/AISM_0000059" xlink:type="simple">pronotum</ext-link>, <ext-link xmlns:xlink="http://www.w3.org/1999/xlink" ext-link-type="uri" xlink:href="http://purl.obolibrary.org/obo/AISM_0000384" xlink:type="simple">row of punctures</ext-link> <ext-link xmlns:xlink="http://www.w3.org/1999/xlink" ext-link-type="uri" xlink:href="http://purl.obolibrary.org/obo/RO_0002008" xlink:type="simple">coincident with</ext-link> <ext-link xmlns:xlink="http://www.w3.org/1999/xlink" ext-link-type="uri" xlink:href="http://purl.obolibrary.org/obo/BSPO_0000672" xlink:type="simple">posterior margin</ext-link></p></list-item><list-item><p><ext-link xmlns:xlink="http://www.w3.org/1999/xlink" ext-link-type="uri" xlink:href="http://purl.obolibrary.org/obo/AISM_0000059" xlink:type="simple">pronotum</ext-link>: <ext-link xmlns:xlink="http://www.w3.org/1999/xlink" ext-link-type="uri" xlink:href="http://purl.obolibrary.org/obo/PATO_0000921" xlink:type="simple">width</ext-link> <ext-link xmlns:xlink="http://www.w3.org/1999/xlink" ext-link-type="uri" xlink:href="http://purl.obolibrary.org/obo/RO_0015007" xlink:type="simple">larger than</ext-link> <ext-link xmlns:xlink="http://www.w3.org/1999/xlink" ext-link-type="uri" xlink:href="http://purl.obolibrary.org/obo/PATO_0000122" xlink:type="simple">length</ext-link> of <ext-link xmlns:xlink="http://www.w3.org/1999/xlink" ext-link-type="uri" xlink:href="http://purl.obolibrary.org/obo/AISM_0000059" xlink:type="simple">pronotum</ext-link></p></list-item></list></p></list-item><list-item><p><ext-link xmlns:xlink="http://www.w3.org/1999/xlink" ext-link-type="uri" xlink:href="http://purl.obolibrary.org/obo/UBERON_0003101" xlink:type="simple">male organism</ext-link>, <ext-link xmlns:xlink="http://www.w3.org/1999/xlink" ext-link-type="uri" xlink:href="http://purl.obolibrary.org/obo/COLAO_0000224" xlink:type="simple">anterolateral pronotal angle</ext-link><list list-type="bullet"><list-item><p><ext-link xmlns:xlink="http://www.w3.org/1999/xlink" ext-link-type="uri" xlink:href="http://purl.obolibrary.org/obo/COLAO_0000224" xlink:type="simple">anterolateral pronotal angle</ext-link>: <ext-link xmlns:xlink="http://www.w3.org/1999/xlink" ext-link-type="uri" xlink:href="http://purl.obolibrary.org/obo/PATO_0001419" xlink:type="simple">sharp</ext-link>;</p></list-item><list-item><p><ext-link xmlns:xlink="http://www.w3.org/1999/xlink" ext-link-type="uri" xlink:href="http://purl.obolibrary.org/obo/COLAO_0000224" xlink:type="simple">anterolateral pronotal angle</ext-link>: <ext-link xmlns:xlink="http://www.w3.org/1999/xlink" ext-link-type="uri" xlink:href="http://purl.obolibrary.org/obo/PATO_0002497" xlink:type="simple">lateral orientation</ext-link>;</p></list-item></list></p></list-item><list-item><p><ext-link xmlns:xlink="http://www.w3.org/1999/xlink" ext-link-type="uri" xlink:href="http://purl.obolibrary.org/obo/UBERON_0003101" xlink:type="simple">male organism</ext-link>, <ext-link xmlns:xlink="http://www.w3.org/1999/xlink" ext-link-type="uri" xlink:href="http://purl.obolibrary.org/obo/COLAO_0000001" xlink:type="simple">lateral pronotal carina</ext-link><list list-type="bullet"><list-item><p><ext-link xmlns:xlink="http://www.w3.org/1999/xlink" ext-link-type="uri" xlink:href="http://purl.obolibrary.org/obo/COLAO_0000001" xlink:type="simple">lateral pronotal carina</ext-link>, <ext-link xmlns:xlink="http://www.w3.org/1999/xlink" ext-link-type="uri" xlink:href="http://purl.obolibrary.org/obo/AISM_0000384" xlink:type="simple">row of punctures</ext-link>: present;</p></list-item><list-item><p><ext-link xmlns:xlink="http://www.w3.org/1999/xlink" ext-link-type="uri" xlink:href="http://purl.obolibrary.org/obo/COLAO_0000001" xlink:type="simple">lateral pronotal carina</ext-link>: <ext-link xmlns:xlink="http://www.w3.org/1999/xlink" ext-link-type="uri" xlink:href="http://purl.obolibrary.org/obo/PATO_0001206" xlink:type="simple">serrated</ext-link>;</p></list-item></list></p></list-item><list-item><p><ext-link xmlns:xlink="http://www.w3.org/1999/xlink" ext-link-type="uri" xlink:href="http://purl.obolibrary.org/obo/UBERON_0003101" xlink:type="simple">male organism</ext-link>, <ext-link xmlns:xlink="http://www.w3.org/1999/xlink" ext-link-type="uri" xlink:href="http://purl.obolibrary.org/obo/COLAO_0000002" xlink:type="simple">pronotal disc</ext-link>, <ext-link xmlns:xlink="http://www.w3.org/1999/xlink" ext-link-type="uri" xlink:href="http://purl.obolibrary.org/obo/AISM_0000529" xlink:type="simple">punctate cuticle</ext-link>, <ext-link xmlns:xlink="http://www.w3.org/1999/xlink" ext-link-type="uri" xlink:href="http://purl.obolibrary.org/obo/AISM_0000524" xlink:type="simple">cuticular puncture</ext-link>: <ext-link xmlns:xlink="http://www.w3.org/1999/xlink" ext-link-type="uri" xlink:href="http://purl.obolibrary.org/obo/PATO_0001609" xlink:type="simple">sparse</ext-link>;</p></list-item><list-item><p><ext-link xmlns:xlink="http://www.w3.org/1999/xlink" ext-link-type="uri" xlink:href="http://purl.obolibrary.org/obo/UBERON_0003101" xlink:type="simple">male organism</ext-link>, <ext-link xmlns:xlink="http://www.w3.org/1999/xlink" ext-link-type="uri" xlink:href="http://purl.obolibrary.org/obo/COLAO_0000226" xlink:type="simple">elytron with 9 striae</ext-link><list list-type="bullet"><list-item><p><ext-link xmlns:xlink="http://www.w3.org/1999/xlink" ext-link-type="uri" xlink:href="http://purl.obolibrary.org/obo/COLAO_0000226" xlink:type="simple">elytron with 9 striae</ext-link>, <ext-link xmlns:xlink="http://www.w3.org/1999/xlink" ext-link-type="uri" xlink:href="http://purl.obolibrary.org/obo/BSPO_0000079" xlink:type="simple">dorsal region</ext-link>: <ext-link xmlns:xlink="http://www.w3.org/1999/xlink" ext-link-type="uri" xlink:href="http://purl.obolibrary.org/obo/AISM_0000352" xlink:type="simple">microreticulate</ext-link>;</p></list-item><list-item><p><ext-link xmlns:xlink="http://www.w3.org/1999/xlink" ext-link-type="uri" xlink:href="http://purl.obolibrary.org/obo/COLAO_0000226" xlink:type="simple">elytron with 9 striae</ext-link>, <ext-link xmlns:xlink="http://www.w3.org/1999/xlink" ext-link-type="uri" xlink:href="http://purl.obolibrary.org/obo/COLAO_0000018" xlink:type="simple">elytral interstria</ext-link><list list-type="bullet"><list-item><p><ext-link xmlns:xlink="http://www.w3.org/1999/xlink" ext-link-type="uri" xlink:href="http://purl.obolibrary.org/obo/COLAO_0000018" xlink:type="simple">elytral interstria</ext-link>, <ext-link xmlns:xlink="http://www.w3.org/1999/xlink" ext-link-type="uri" xlink:href="http://purl.obolibrary.org/obo/AISM_0000529" xlink:type="simple">punctate cuticle</ext-link>, <ext-link xmlns:xlink="http://www.w3.org/1999/xlink" ext-link-type="uri" xlink:href="http://purl.obolibrary.org/obo/AISM_0000524" xlink:type="simple">cuticular puncture</ext-link>: <ext-link xmlns:xlink="http://www.w3.org/1999/xlink" ext-link-type="uri" xlink:href="http://purl.obolibrary.org/obo/PATO_0001609" xlink:type="simple">sparse</ext-link>;</p></list-item><list-item><p><ext-link xmlns:xlink="http://www.w3.org/1999/xlink" ext-link-type="uri" xlink:href="http://purl.obolibrary.org/obo/COLAO_0000018" xlink:type="simple">elytral interstria</ext-link>, <ext-link xmlns:xlink="http://www.w3.org/1999/xlink" ext-link-type="uri" xlink:href="http://purl.obolibrary.org/obo/AISM_0000528" xlink:type="simple">granulated cuticle</ext-link>, <ext-link xmlns:xlink="http://www.w3.org/1999/xlink" ext-link-type="uri" xlink:href="http://purl.obolibrary.org/obo/AISM_0000525" xlink:type="simple">cuticular granule</ext-link><list list-type="bullet"><list-item><p><ext-link xmlns:xlink="http://www.w3.org/1999/xlink" ext-link-type="uri" xlink:href="http://purl.obolibrary.org/obo/AISM_0000525" xlink:type="simple">cuticular granule</ext-link>: <ext-link xmlns:xlink="http://www.w3.org/1999/xlink" ext-link-type="uri" xlink:href="http://purl.obolibrary.org/obo/PATO_0000587" xlink:type="simple">decreased size</ext-link>;</p></list-item><list-item><p><ext-link xmlns:xlink="http://www.w3.org/1999/xlink" ext-link-type="uri" xlink:href="http://purl.obolibrary.org/obo/AISM_0000525" xlink:type="simple">cuticular granule</ext-link>: <ext-link xmlns:xlink="http://www.w3.org/1999/xlink" ext-link-type="uri" xlink:href="http://purl.obolibrary.org/obo/PATO_0002254" xlink:type="simple">flattened</ext-link>;</p></list-item></list></p></list-item></list></p></list-item></list></p></list-item><list-item><p><ext-link xmlns:xlink="http://www.w3.org/1999/xlink" ext-link-type="uri" xlink:href="http://purl.obolibrary.org/obo/UBERON_0003101" xlink:type="simple">male organism</ext-link>, <ext-link xmlns:xlink="http://www.w3.org/1999/xlink" ext-link-type="uri" xlink:href="http://purl.obolibrary.org/obo/COLAO_0000215" xlink:type="simple">elytral interstria 8</ext-link>, <ext-link xmlns:xlink="http://www.w3.org/1999/xlink" ext-link-type="uri" xlink:href="http://purl.obolibrary.org/obo/BSPO_0000077" xlink:type="simple">proximal region</ext-link>, <ext-link xmlns:xlink="http://www.w3.org/1999/xlink" ext-link-type="uri" xlink:href="http://purl.obolibrary.org/obo/AISM_0000501" xlink:type="simple">cuticular carina</ext-link> <ext-link xmlns:xlink="http://www.w3.org/1999/xlink" ext-link-type="uri" xlink:href="http://purl.obolibrary.org/obo/RO_0002220" xlink:type="simple">adjacent to</ext-link> <ext-link xmlns:xlink="http://www.w3.org/1999/xlink" ext-link-type="uri" xlink:href="http://purl.obolibrary.org/obo/COLAO_0000214" xlink:type="simple">elytral stria 7</ext-link> of <ext-link xmlns:xlink="http://www.w3.org/1999/xlink" ext-link-type="uri" xlink:href="http://purl.obolibrary.org/obo/UBERON_0003101" xlink:type="simple">male organism</ext-link></p></list-item><list-item><p><ext-link xmlns:xlink="http://www.w3.org/1999/xlink" ext-link-type="uri" xlink:href="http://purl.obolibrary.org/obo/UBERON_0003101" xlink:type="simple">male organism</ext-link>, <ext-link xmlns:xlink="http://www.w3.org/1999/xlink" ext-link-type="uri" xlink:href="http://purl.obolibrary.org/obo/COLAO_0000217" xlink:type="simple">elytral interstria 9</ext-link>, <ext-link xmlns:xlink="http://www.w3.org/1999/xlink" ext-link-type="uri" xlink:href="http://purl.obolibrary.org/obo/BSPO_0000077" xlink:type="simple">proximal region</ext-link>, <ext-link xmlns:xlink="http://www.w3.org/1999/xlink" ext-link-type="uri" xlink:href="http://purl.obolibrary.org/obo/AISM_0000501" xlink:type="simple">cuticular carina</ext-link> <ext-link xmlns:xlink="http://www.w3.org/1999/xlink" ext-link-type="uri" xlink:href="http://purl.obolibrary.org/obo/RO_0002220" xlink:type="simple">adjacent to</ext-link> <ext-link xmlns:xlink="http://www.w3.org/1999/xlink" ext-link-type="uri" xlink:href="http://purl.obolibrary.org/obo/COLAO_0000216" xlink:type="simple">elytral stria 8</ext-link> of <ext-link xmlns:xlink="http://www.w3.org/1999/xlink" ext-link-type="uri" xlink:href="http://purl.obolibrary.org/obo/UBERON_0003101" xlink:type="simple">male organism</ext-link></p></list-item><list-item><p><ext-link xmlns:xlink="http://www.w3.org/1999/xlink" ext-link-type="uri" xlink:href="http://purl.obolibrary.org/obo/UBERON_0003101" xlink:type="simple">male organism</ext-link>, <ext-link xmlns:xlink="http://www.w3.org/1999/xlink" ext-link-type="uri" xlink:href="http://purl.obolibrary.org/obo/COLAO_0000011" xlink:type="simple">scutellar shield</ext-link>: <ext-link xmlns:xlink="http://www.w3.org/1999/xlink" ext-link-type="uri" xlink:href="http://purl.obolibrary.org/obo/PATO_0002508" xlink:type="simple">concealed</ext-link>;</p></list-item><list-item><p><ext-link xmlns:xlink="http://www.w3.org/1999/xlink" ext-link-type="uri" xlink:href="http://purl.obolibrary.org/obo/UBERON_0003101" xlink:type="simple">male organism</ext-link>, <ext-link xmlns:xlink="http://www.w3.org/1999/xlink" ext-link-type="uri" xlink:href="http://purl.obolibrary.org/obo/AISM_0000038" xlink:type="simple">hind wing</ext-link><list list-type="bullet"><list-item><p><ext-link xmlns:xlink="http://www.w3.org/1999/xlink" ext-link-type="uri" xlink:href="http://purl.obolibrary.org/obo/AISM_0000038" xlink:type="simple">hind wing</ext-link>: <ext-link xmlns:xlink="http://www.w3.org/1999/xlink" ext-link-type="uri" xlink:href="http://purl.obolibrary.org/obo/PATO_0000467" xlink:type="simple">present</ext-link>;</p></list-item><list-item><p><ext-link xmlns:xlink="http://www.w3.org/1999/xlink" ext-link-type="uri" xlink:href="http://purl.obolibrary.org/obo/AISM_0000038" xlink:type="simple">hind wing</ext-link>: <ext-link xmlns:xlink="http://www.w3.org/1999/xlink" ext-link-type="uri" xlink:href="http://purl.obolibrary.org/obo/PATO_0000461" xlink:type="simple">normal</ext-link>;</p></list-item></list></p></list-item><list-item><p><ext-link xmlns:xlink="http://www.w3.org/1999/xlink" ext-link-type="uri" xlink:href="http://purl.obolibrary.org/obo/UBERON_0003101" xlink:type="simple">male organism</ext-link>, <ext-link xmlns:xlink="http://www.w3.org/1999/xlink" ext-link-type="uri" xlink:href="http://purl.obolibrary.org/obo/AISM_0000356" xlink:type="simple">abdomen with 8 sternites</ext-link>: present;</p></list-item><list-item><p><ext-link xmlns:xlink="http://www.w3.org/1999/xlink" ext-link-type="uri" xlink:href="http://purl.obolibrary.org/obo/UBERON_0003101" xlink:type="simple">male organism</ext-link>, <ext-link xmlns:xlink="http://www.w3.org/1999/xlink" ext-link-type="uri" xlink:href="http://purl.obolibrary.org/obo/AISM_0004110" xlink:type="simple">abdominal sternite VIII</ext-link>, <ext-link xmlns:xlink="http://www.w3.org/1999/xlink" ext-link-type="uri" xlink:href="http://purl.obolibrary.org/obo/AISM_0000157" xlink:type="simple">cuticular groove</ext-link><list list-type="bullet"><list-item><p><ext-link xmlns:xlink="http://www.w3.org/1999/xlink" ext-link-type="uri" xlink:href="http://purl.obolibrary.org/obo/AISM_0000157" xlink:type="simple">cuticular groove</ext-link> <ext-link xmlns:xlink="http://www.w3.org/1999/xlink" ext-link-type="uri" xlink:href="http://purl.obolibrary.org/obo/RO_0002220" xlink:type="simple">adjacent to</ext-link> <ext-link xmlns:xlink="http://www.w3.org/1999/xlink" ext-link-type="uri" xlink:href="http://purl.obolibrary.org/obo/BSPO_0000047" xlink:type="simple">postero-lateral margin</ext-link> of <ext-link xmlns:xlink="http://www.w3.org/1999/xlink" ext-link-type="uri" xlink:href="http://purl.obolibrary.org/obo/AISM_0004110" xlink:type="simple">abdominal sternite VIII</ext-link></p></list-item><list-item><p><ext-link xmlns:xlink="http://www.w3.org/1999/xlink" ext-link-type="uri" xlink:href="http://purl.obolibrary.org/obo/AISM_0000157" xlink:type="simple">cuticular groove</ext-link>: <ext-link xmlns:xlink="http://www.w3.org/1999/xlink" ext-link-type="uri" xlink:href="http://purl.obolibrary.org/obo/PATO_0040024" xlink:type="simple">bilaterally paired</ext-link>;</p></list-item></list></p></list-item><list-item><p><ext-link xmlns:xlink="http://www.w3.org/1999/xlink" ext-link-type="uri" xlink:href="http://purl.obolibrary.org/obo/UBERON_0003101" xlink:type="simple">male organism</ext-link>, <ext-link xmlns:xlink="http://www.w3.org/1999/xlink" ext-link-type="uri" xlink:href="http://purl.obolibrary.org/obo/AISM_0004097" xlink:type="simple">abdominal tergite VIII</ext-link><list list-type="bullet"><list-item><p><ext-link xmlns:xlink="http://www.w3.org/1999/xlink" ext-link-type="uri" xlink:href="http://purl.obolibrary.org/obo/AISM_0004097" xlink:type="simple">abdominal tergite VIII</ext-link>, <ext-link xmlns:xlink="http://www.w3.org/1999/xlink" ext-link-type="uri" xlink:href="http://purl.obolibrary.org/obo/AISM_0000524" xlink:type="simple">cuticular puncture</ext-link><list list-type="bullet"><list-item><p><ext-link xmlns:xlink="http://www.w3.org/1999/xlink" ext-link-type="uri" xlink:href="http://purl.obolibrary.org/obo/AISM_0000524" xlink:type="simple">cuticular puncture</ext-link>: <ext-link xmlns:xlink="http://www.w3.org/1999/xlink" ext-link-type="uri" xlink:href="http://purl.obolibrary.org/obo/PATO_0002118" xlink:type="simple">multiple</ext-link>;</p></list-item><list-item><p><ext-link xmlns:xlink="http://www.w3.org/1999/xlink" ext-link-type="uri" xlink:href="http://purl.obolibrary.org/obo/AISM_0000524" xlink:type="simple">cuticular puncture</ext-link>: <ext-link xmlns:xlink="http://www.w3.org/1999/xlink" ext-link-type="uri" xlink:href="http://purl.obolibrary.org/obo/PATO_0001609" xlink:type="simple">sparse</ext-link>;</p></list-item></list></p></list-item><list-item><p><ext-link xmlns:xlink="http://www.w3.org/1999/xlink" ext-link-type="uri" xlink:href="http://purl.obolibrary.org/obo/AISM_0004097" xlink:type="simple">abdominal tergite VIII</ext-link>, <ext-link xmlns:xlink="http://www.w3.org/1999/xlink" ext-link-type="uri" xlink:href="http://purl.obolibrary.org/obo/AISM_0000375" xlink:type="simple">anterior groove of tergite VIII</ext-link>: present;</p></list-item><list-item><p><ext-link xmlns:xlink="http://www.w3.org/1999/xlink" ext-link-type="uri" xlink:href="http://purl.obolibrary.org/obo/AISM_0004097" xlink:type="simple">abdominal tergite VIII</ext-link>, <ext-link xmlns:xlink="http://www.w3.org/1999/xlink" ext-link-type="uri" xlink:href="http://purl.obolibrary.org/obo/AISM_0000377" xlink:type="simple">anterior carina of tergite VIII</ext-link>: present;</p></list-item><list-item><p><ext-link xmlns:xlink="http://www.w3.org/1999/xlink" ext-link-type="uri" xlink:href="http://purl.obolibrary.org/obo/AISM_0004097" xlink:type="simple">abdominal tergite VIII</ext-link>, <ext-link xmlns:xlink="http://www.w3.org/1999/xlink" ext-link-type="uri" xlink:href="http://purl.obolibrary.org/obo/AISM_0000413" xlink:type="simple">distal border of tergite VIII</ext-link>, <ext-link xmlns:xlink="http://www.w3.org/1999/xlink" ext-link-type="uri" xlink:href="http://purl.obolibrary.org/obo/BSPO_0000072" xlink:type="simple">posterior region</ext-link>: <ext-link xmlns:xlink="http://www.w3.org/1999/xlink" ext-link-type="uri" xlink:href="http://purl.obolibrary.org/obo/PATO_0000573" xlink:type="simple">increased length</ext-link>;</p></list-item><list-item><p><ext-link xmlns:xlink="http://www.w3.org/1999/xlink" ext-link-type="uri" xlink:href="http://purl.obolibrary.org/obo/AISM_0004097" xlink:type="simple">abdominal tergite VIII</ext-link>: <ext-link xmlns:xlink="http://www.w3.org/1999/xlink" ext-link-type="uri" xlink:href="http://purl.obolibrary.org/obo/PATO_0001355" xlink:type="simple">convex</ext-link>;</p></list-item><list-item><p><ext-link xmlns:xlink="http://www.w3.org/1999/xlink" ext-link-type="uri" xlink:href="http://purl.obolibrary.org/obo/AISM_0004097" xlink:type="simple">abdominal tergite VIII</ext-link>: <ext-link xmlns:xlink="http://www.w3.org/1999/xlink" ext-link-type="uri" xlink:href="http://purl.obolibrary.org/obo/AISM_0000352" xlink:type="simple">microreticulate</ext-link>;</p></list-item></list></p></list-item><list-item><p><ext-link xmlns:xlink="http://www.w3.org/1999/xlink" ext-link-type="uri" xlink:href="http://purl.obolibrary.org/obo/UBERON_0003101" xlink:type="simple">male organism</ext-link>, <ext-link xmlns:xlink="http://www.w3.org/1999/xlink" ext-link-type="uri" xlink:href="http://purl.obolibrary.org/obo/AISM_0000331" xlink:type="simple">protarsus with 5 protarsomeres</ext-link>: present;</p></list-item><list-item><p><ext-link xmlns:xlink="http://www.w3.org/1999/xlink" ext-link-type="uri" xlink:href="http://purl.obolibrary.org/obo/UBERON_0003101" xlink:type="simple">male organism</ext-link>, <ext-link xmlns:xlink="http://www.w3.org/1999/xlink" ext-link-type="uri" xlink:href="http://purl.obolibrary.org/obo/AISM_0000332" xlink:type="simple">mesotarsus with 5 mesotarsomeres</ext-link>: present;</p></list-item><list-item><p><ext-link xmlns:xlink="http://www.w3.org/1999/xlink" ext-link-type="uri" xlink:href="http://purl.obolibrary.org/obo/UBERON_0003101" xlink:type="simple">male organism</ext-link>, <ext-link xmlns:xlink="http://www.w3.org/1999/xlink" ext-link-type="uri" xlink:href="http://purl.obolibrary.org/obo/AISM_0000333" xlink:type="simple">metatarsus with 5 metatarsomeres</ext-link>: present;</p></list-item><list-item><p><ext-link xmlns:xlink="http://www.w3.org/1999/xlink" ext-link-type="uri" xlink:href="http://purl.obolibrary.org/obo/UBERON_0003101" xlink:type="simple">male organism</ext-link>, <ext-link xmlns:xlink="http://www.w3.org/1999/xlink" ext-link-type="uri" xlink:href="http://purl.obolibrary.org/obo/AISM_0000067" xlink:type="simple">protibia</ext-link><list list-type="bullet"><list-item><p><ext-link xmlns:xlink="http://www.w3.org/1999/xlink" ext-link-type="uri" xlink:href="http://purl.obolibrary.org/obo/AISM_0000067" xlink:type="simple">protibia</ext-link>, <ext-link xmlns:xlink="http://www.w3.org/1999/xlink" ext-link-type="uri" xlink:href="http://purl.obolibrary.org/obo/AISM_0000368" xlink:type="simple">dorsal protibial cuticular tooth 1</ext-link>: present;</p></list-item><list-item><p><ext-link xmlns:xlink="http://www.w3.org/1999/xlink" ext-link-type="uri" xlink:href="http://purl.obolibrary.org/obo/AISM_0000067" xlink:type="simple">protibia</ext-link>, <ext-link xmlns:xlink="http://www.w3.org/1999/xlink" ext-link-type="uri" xlink:href="http://purl.obolibrary.org/obo/AISM_0000369" xlink:type="simple">dorsal protibial cuticular tooth 2</ext-link>: present;</p></list-item><list-item><p><ext-link xmlns:xlink="http://www.w3.org/1999/xlink" ext-link-type="uri" xlink:href="http://purl.obolibrary.org/obo/AISM_0000067" xlink:type="simple">protibia</ext-link>, <ext-link xmlns:xlink="http://www.w3.org/1999/xlink" ext-link-type="uri" xlink:href="http://purl.obolibrary.org/obo/AISM_0000370" xlink:type="simple">dorsal protibial cuticular tooth 3</ext-link>: present;</p></list-item><list-item><p><ext-link xmlns:xlink="http://www.w3.org/1999/xlink" ext-link-type="uri" xlink:href="http://purl.obolibrary.org/obo/AISM_0000067" xlink:type="simple">protibia</ext-link>, <ext-link xmlns:xlink="http://www.w3.org/1999/xlink" ext-link-type="uri" xlink:href="http://purl.obolibrary.org/obo/AISM_0000371" xlink:type="simple">dorsal protibial cuticular tooth 4</ext-link>: <ext-link xmlns:xlink="http://www.w3.org/1999/xlink" ext-link-type="uri" xlink:href="http://purl.obolibrary.org/obo/PATO_0000587" xlink:type="simple">decreased size</ext-link>;</p></list-item><list-item><p><ext-link xmlns:xlink="http://www.w3.org/1999/xlink" ext-link-type="uri" xlink:href="http://purl.obolibrary.org/obo/AISM_0000067" xlink:type="simple">protibia</ext-link>, <ext-link xmlns:xlink="http://www.w3.org/1999/xlink" ext-link-type="uri" xlink:href="http://purl.obolibrary.org/obo/BSPO_0000684" xlink:type="simple">ventral margin</ext-link>: <ext-link xmlns:xlink="http://www.w3.org/1999/xlink" ext-link-type="uri" xlink:href="http://purl.obolibrary.org/obo/PATO_0001206" xlink:type="simple">serrated</ext-link>;</p></list-item><list-item><p><ext-link xmlns:xlink="http://www.w3.org/1999/xlink" ext-link-type="uri" xlink:href="http://purl.obolibrary.org/obo/AISM_0000067" xlink:type="simple">protibia</ext-link>, <ext-link xmlns:xlink="http://www.w3.org/1999/xlink" ext-link-type="uri" xlink:href="http://purl.obolibrary.org/obo/BSPO_0000684" xlink:type="simple">ventral margin</ext-link>, <ext-link xmlns:xlink="http://www.w3.org/1999/xlink" ext-link-type="uri" xlink:href="http://purl.obolibrary.org/obo/BSPO_0000077" xlink:type="simple">proximal region</ext-link>: <ext-link xmlns:xlink="http://www.w3.org/1999/xlink" ext-link-type="uri" xlink:href="http://purl.obolibrary.org/obo/PATO_0001206" xlink:type="simple">serrated</ext-link>;</p></list-item><list-item><p><ext-link xmlns:xlink="http://www.w3.org/1999/xlink" ext-link-type="uri" xlink:href="http://purl.obolibrary.org/obo/AISM_0000067" xlink:type="simple">protibia</ext-link>: <ext-link xmlns:xlink="http://www.w3.org/1999/xlink" ext-link-type="uri" xlink:href="http://purl.obolibrary.org/obo/PATO_0000406" xlink:type="simple">curved</ext-link>;</p></list-item></list></p></list-item><list-item><p><ext-link xmlns:xlink="http://www.w3.org/1999/xlink" ext-link-type="uri" xlink:href="http://purl.obolibrary.org/obo/UBERON_0003101" xlink:type="simple">male organism</ext-link>, <ext-link xmlns:xlink="http://www.w3.org/1999/xlink" ext-link-type="uri" xlink:href="http://purl.obolibrary.org/obo/AISM_0000417" xlink:type="simple">dorsal protibial margin between protibial teeth 1 and 2</ext-link>: <ext-link xmlns:xlink="http://www.w3.org/1999/xlink" ext-link-type="uri" xlink:href="http://purl.obolibrary.org/obo/PATO_0001889" xlink:type="simple">scalloped</ext-link>;</p></list-item><list-item><p><ext-link xmlns:xlink="http://www.w3.org/1999/xlink" ext-link-type="uri" xlink:href="http://purl.obolibrary.org/obo/UBERON_0003101" xlink:type="simple">male organism</ext-link>, <ext-link xmlns:xlink="http://www.w3.org/1999/xlink" ext-link-type="uri" xlink:href="http://purl.obolibrary.org/obo/AISM_0000418" xlink:type="simple">dorsal protibial margin between protibial teeth 2 and 3</ext-link>: <ext-link xmlns:xlink="http://www.w3.org/1999/xlink" ext-link-type="uri" xlink:href="http://purl.obolibrary.org/obo/PATO_0001889" xlink:type="simple">scalloped</ext-link>;</p></list-item><list-item><p><ext-link xmlns:xlink="http://www.w3.org/1999/xlink" ext-link-type="uri" xlink:href="http://purl.obolibrary.org/obo/UBERON_0003101" xlink:type="simple">male organism</ext-link>, <ext-link xmlns:xlink="http://www.w3.org/1999/xlink" ext-link-type="uri" xlink:href="http://purl.obolibrary.org/obo/AISM_0000419" xlink:type="simple">dorsal protibial margin between protibial teeth 3 and 4</ext-link>: <ext-link xmlns:xlink="http://www.w3.org/1999/xlink" ext-link-type="uri" xlink:href="http://purl.obolibrary.org/obo/PATO_0001889" xlink:type="simple">scalloped</ext-link>;</p></list-item><list-item><p><ext-link xmlns:xlink="http://www.w3.org/1999/xlink" ext-link-type="uri" xlink:href="http://purl.obolibrary.org/obo/UBERON_0003101" xlink:type="simple">male organism</ext-link>, <ext-link xmlns:xlink="http://www.w3.org/1999/xlink" ext-link-type="uri" xlink:href="http://purl.obolibrary.org/obo/AISM_0000070" xlink:type="simple">profemur</ext-link>, <ext-link xmlns:xlink="http://www.w3.org/1999/xlink" ext-link-type="uri" xlink:href="http://purl.obolibrary.org/obo/BSPO_0000688" xlink:type="simple">antero-ventral margin</ext-link>, <ext-link xmlns:xlink="http://www.w3.org/1999/xlink" ext-link-type="uri" xlink:href="http://purl.obolibrary.org/obo/BSPO_0000078" xlink:type="simple">distal region</ext-link>, <ext-link xmlns:xlink="http://www.w3.org/1999/xlink" ext-link-type="uri" xlink:href="http://purl.obolibrary.org/obo/AISM_0000527" xlink:type="simple">cuticular spine</ext-link>: <ext-link xmlns:xlink="http://www.w3.org/1999/xlink" ext-link-type="uri" xlink:href="http://purl.obolibrary.org/obo/PATO_0002254" xlink:type="simple">flattened</ext-link>;</p></list-item><list-item><p><ext-link xmlns:xlink="http://www.w3.org/1999/xlink" ext-link-type="uri" xlink:href="http://purl.obolibrary.org/obo/UBERON_0003101" xlink:type="simple">male organism</ext-link>, <ext-link xmlns:xlink="http://www.w3.org/1999/xlink" ext-link-type="uri" xlink:href="http://purl.obolibrary.org/obo/AISM_0000068" xlink:type="simple">mesotibia</ext-link><list list-type="bullet"><list-item><p><ext-link xmlns:xlink="http://www.w3.org/1999/xlink" ext-link-type="uri" xlink:href="http://purl.obolibrary.org/obo/AISM_0000068" xlink:type="simple">mesotibia</ext-link>, <ext-link xmlns:xlink="http://www.w3.org/1999/xlink" ext-link-type="uri" xlink:href="http://purl.obolibrary.org/obo/BSPO_0000078" xlink:type="simple">distal region</ext-link>, <ext-link xmlns:xlink="http://www.w3.org/1999/xlink" ext-link-type="uri" xlink:href="http://purl.obolibrary.org/obo/AISM_0000527" xlink:type="simple">cuticular spine</ext-link> <ext-link xmlns:xlink="http://www.w3.org/1999/xlink" ext-link-type="uri" xlink:href="http://purl.obolibrary.org/obo/RO_HOM0000001" xlink:type="simple">in homology relationship with</ext-link> <ext-link xmlns:xlink="http://www.w3.org/1999/xlink" ext-link-type="uri" xlink:href="http://purl.obolibrary.org/obo/AISM_0000434" xlink:type="simple">mesotibial spur</ext-link>;</p></list-item><list-item><p><ext-link xmlns:xlink="http://www.w3.org/1999/xlink" ext-link-type="uri" xlink:href="http://purl.obolibrary.org/obo/AISM_0000068" xlink:type="simple">mesotibia</ext-link>, <ext-link xmlns:xlink="http://www.w3.org/1999/xlink" ext-link-type="uri" xlink:href="http://purl.obolibrary.org/obo/BSPO_0000079" xlink:type="simple">dorsal region</ext-link>, <ext-link xmlns:xlink="http://www.w3.org/1999/xlink" ext-link-type="uri" xlink:href="http://purl.obolibrary.org/obo/BSPO_0000077" xlink:type="simple">proximal region</ext-link>, <ext-link xmlns:xlink="http://www.w3.org/1999/xlink" ext-link-type="uri" xlink:href="http://purl.obolibrary.org/obo/AISM_0000424" xlink:type="simple">mesotibial carina</ext-link>: <ext-link xmlns:xlink="http://www.w3.org/1999/xlink" ext-link-type="uri" xlink:href="http://purl.obolibrary.org/obo/PATO_0000122" xlink:type="simple">length</ext-link> <ext-link xmlns:xlink="http://www.w3.org/1999/xlink" ext-link-type="uri" xlink:href="http://purl.obolibrary.org/obo/RO_0015007" xlink:type="simple">larger than</ext-link> <ext-link xmlns:xlink="http://www.w3.org/1999/xlink" ext-link-type="uri" xlink:href="http://purl.obolibrary.org/obo/PATO_0000122" xlink:type="simple">length</ext-link> of <ext-link xmlns:xlink="http://www.w3.org/1999/xlink" ext-link-type="uri" xlink:href="http://purl.obolibrary.org/obo/AISM_0000424" xlink:type="simple">mesotibial carina</ext-link> of <ext-link xmlns:xlink="http://www.w3.org/1999/xlink" ext-link-type="uri" xlink:href="http://purl.obolibrary.org/obo/BSPO_0000083" xlink:type="simple">medial region</ext-link> of <ext-link xmlns:xlink="http://www.w3.org/1999/xlink" ext-link-type="uri" xlink:href="http://purl.obolibrary.org/obo/BSPO_0000079" xlink:type="simple">dorsal region</ext-link></p></list-item></list></p></list-item><list-item><p><ext-link xmlns:xlink="http://www.w3.org/1999/xlink" ext-link-type="uri" xlink:href="http://purl.obolibrary.org/obo/UBERON_0003101" xlink:type="simple">male organism</ext-link>, <ext-link xmlns:xlink="http://www.w3.org/1999/xlink" ext-link-type="uri" xlink:href="http://purl.obolibrary.org/obo/AISM_0000069" xlink:type="simple">metatibia</ext-link><list list-type="bullet"><list-item><p><ext-link xmlns:xlink="http://www.w3.org/1999/xlink" ext-link-type="uri" xlink:href="http://purl.obolibrary.org/obo/AISM_0000069" xlink:type="simple">metatibia</ext-link>, <ext-link xmlns:xlink="http://www.w3.org/1999/xlink" ext-link-type="uri" xlink:href="http://purl.obolibrary.org/obo/BSPO_0000078" xlink:type="simple">distal region</ext-link>, <ext-link xmlns:xlink="http://www.w3.org/1999/xlink" ext-link-type="uri" xlink:href="http://purl.obolibrary.org/obo/AISM_0000527" xlink:type="simple">cuticular spine</ext-link> <ext-link xmlns:xlink="http://www.w3.org/1999/xlink" ext-link-type="uri" xlink:href="http://purl.obolibrary.org/obo/RO_HOM0000001" xlink:type="simple">in homology relationship with</ext-link> <ext-link xmlns:xlink="http://www.w3.org/1999/xlink" ext-link-type="uri" xlink:href="http://purl.obolibrary.org/obo/AISM_0000435" xlink:type="simple">metatibial spur</ext-link>;</p></list-item><list-item><p><ext-link xmlns:xlink="http://www.w3.org/1999/xlink" ext-link-type="uri" xlink:href="http://purl.obolibrary.org/obo/AISM_0000069" xlink:type="simple">metatibia</ext-link>, <ext-link xmlns:xlink="http://www.w3.org/1999/xlink" ext-link-type="uri" xlink:href="http://purl.obolibrary.org/obo/BSPO_0000079" xlink:type="simple">dorsal region</ext-link>, <ext-link xmlns:xlink="http://www.w3.org/1999/xlink" ext-link-type="uri" xlink:href="http://purl.obolibrary.org/obo/AISM_0000425" xlink:type="simple">metatibial carina</ext-link>: <ext-link xmlns:xlink="http://www.w3.org/1999/xlink" ext-link-type="uri" xlink:href="http://purl.obolibrary.org/obo/PATO_0000122" xlink:type="simple">length</ext-link> <ext-link xmlns:xlink="http://www.w3.org/1999/xlink" ext-link-type="uri" xlink:href="http://purl.obolibrary.org/obo/RO_0015009" xlink:type="simple">similar in magnitude relative to</ext-link> <ext-link xmlns:xlink="http://www.w3.org/1999/xlink" ext-link-type="uri" xlink:href="http://purl.obolibrary.org/obo/PATO_0000122" xlink:type="simple">length</ext-link> of <ext-link xmlns:xlink="http://www.w3.org/1999/xlink" ext-link-type="uri" xlink:href="http://purl.obolibrary.org/obo/AISM_0000425" xlink:type="simple">metatibial carina</ext-link> of <ext-link xmlns:xlink="http://www.w3.org/1999/xlink" ext-link-type="uri" xlink:href="http://purl.obolibrary.org/obo/BSPO_0000079" xlink:type="simple">dorsal region</ext-link> of <ext-link xmlns:xlink="http://www.w3.org/1999/xlink" ext-link-type="uri" xlink:href="http://purl.obolibrary.org/obo/AISM_0000069" xlink:type="simple">metatibia</ext-link></p></list-item></list></p></list-item><list-item><p><ext-link xmlns:xlink="http://www.w3.org/1999/xlink" ext-link-type="uri" xlink:href="http://purl.obolibrary.org/obo/UBERON_0003101" xlink:type="simple">male organism</ext-link>, <ext-link xmlns:xlink="http://www.w3.org/1999/xlink" ext-link-type="uri" xlink:href="http://purl.obolibrary.org/obo/AISM_0000071" xlink:type="simple">mesofemur</ext-link><list list-type="bullet"><list-item><p><ext-link xmlns:xlink="http://www.w3.org/1999/xlink" ext-link-type="uri" xlink:href="http://purl.obolibrary.org/obo/AISM_0000071" xlink:type="simple">mesofemur</ext-link>, <ext-link xmlns:xlink="http://www.w3.org/1999/xlink" ext-link-type="uri" xlink:href="http://purl.obolibrary.org/obo/BSPO_0000071" xlink:type="simple">anterior region</ext-link>, <ext-link xmlns:xlink="http://www.w3.org/1999/xlink" ext-link-type="uri" xlink:href="http://purl.obolibrary.org/obo/AISM_0000411" xlink:type="simple">simple setigerous cuticular puncture</ext-link>: <ext-link xmlns:xlink="http://www.w3.org/1999/xlink" ext-link-type="uri" xlink:href="http://purl.obolibrary.org/obo/PATO_0002118" xlink:type="simple">multiple</ext-link>;</p></list-item><list-item><p><ext-link xmlns:xlink="http://www.w3.org/1999/xlink" ext-link-type="uri" xlink:href="http://purl.obolibrary.org/obo/AISM_0000071" xlink:type="simple">mesofemur</ext-link>, <ext-link xmlns:xlink="http://www.w3.org/1999/xlink" ext-link-type="uri" xlink:href="http://purl.obolibrary.org/obo/BSPO_0000684" xlink:type="simple">ventral margin</ext-link>, <ext-link xmlns:xlink="http://www.w3.org/1999/xlink" ext-link-type="uri" xlink:href="http://purl.obolibrary.org/obo/AISM_0000411" xlink:type="simple">simple setigerous cuticular puncture</ext-link>: <ext-link xmlns:xlink="http://www.w3.org/1999/xlink" ext-link-type="uri" xlink:href="http://purl.obolibrary.org/obo/PATO_0002118" xlink:type="simple">multiple</ext-link>;</p></list-item><list-item><p><ext-link xmlns:xlink="http://www.w3.org/1999/xlink" ext-link-type="uri" xlink:href="http://purl.obolibrary.org/obo/AISM_0000071" xlink:type="simple">mesofemur</ext-link>, <ext-link xmlns:xlink="http://www.w3.org/1999/xlink" ext-link-type="uri" xlink:href="http://purl.obolibrary.org/obo/BSPO_0000679" xlink:type="simple">dorsal margin</ext-link>, <ext-link xmlns:xlink="http://www.w3.org/1999/xlink" ext-link-type="uri" xlink:href="http://purl.obolibrary.org/obo/BSPO_0000078" xlink:type="simple">distal region</ext-link>, <ext-link xmlns:xlink="http://www.w3.org/1999/xlink" ext-link-type="uri" xlink:href="http://purl.obolibrary.org/obo/AISM_0000411" xlink:type="simple">simple setigerous cuticular puncture</ext-link>: <ext-link xmlns:xlink="http://www.w3.org/1999/xlink" ext-link-type="uri" xlink:href="http://purl.obolibrary.org/obo/PATO_0002118" xlink:type="simple">multiple</ext-link>;</p></list-item></list></p></list-item><list-item><p><ext-link xmlns:xlink="http://www.w3.org/1999/xlink" ext-link-type="uri" xlink:href="http://purl.obolibrary.org/obo/UBERON_0003101" xlink:type="simple">male organism</ext-link>, <ext-link xmlns:xlink="http://www.w3.org/1999/xlink" ext-link-type="uri" xlink:href="http://purl.obolibrary.org/obo/AISM_0000426" xlink:type="simple">mesotibial posteroventral carina</ext-link>, <ext-link xmlns:xlink="http://www.w3.org/1999/xlink" ext-link-type="uri" xlink:href="http://purl.obolibrary.org/obo/AISM_0000384" xlink:type="simple">row of punctures</ext-link>, <ext-link xmlns:xlink="http://www.w3.org/1999/xlink" ext-link-type="uri" xlink:href="http://purl.obolibrary.org/obo/AISM_0000411" xlink:type="simple">simple setigerous cuticular puncture</ext-link>: present;</p></list-item><list-item><p><ext-link xmlns:xlink="http://www.w3.org/1999/xlink" ext-link-type="uri" xlink:href="http://purl.obolibrary.org/obo/UBERON_0003101" xlink:type="simple">male organism</ext-link>, <ext-link xmlns:xlink="http://www.w3.org/1999/xlink" ext-link-type="uri" xlink:href="http://purl.obolibrary.org/obo/AISM_0000427" xlink:type="simple">mesotibial anteroventral carina</ext-link>, <ext-link xmlns:xlink="http://www.w3.org/1999/xlink" ext-link-type="uri" xlink:href="http://purl.obolibrary.org/obo/AISM_0000384" xlink:type="simple">row of punctures</ext-link>, <ext-link xmlns:xlink="http://www.w3.org/1999/xlink" ext-link-type="uri" xlink:href="http://purl.obolibrary.org/obo/AISM_0000411" xlink:type="simple">simple setigerous cuticular puncture</ext-link>: present;</p></list-item><list-item><p><ext-link xmlns:xlink="http://www.w3.org/1999/xlink" ext-link-type="uri" xlink:href="http://purl.obolibrary.org/obo/UBERON_0003101" xlink:type="simple">male organism</ext-link>, <ext-link xmlns:xlink="http://www.w3.org/1999/xlink" ext-link-type="uri" xlink:href="http://purl.obolibrary.org/obo/AISM_0000428" xlink:type="simple">mesotibial anterodorsal carina</ext-link>, <ext-link xmlns:xlink="http://www.w3.org/1999/xlink" ext-link-type="uri" xlink:href="http://purl.obolibrary.org/obo/AISM_0000384" xlink:type="simple">row of punctures</ext-link>, <ext-link xmlns:xlink="http://www.w3.org/1999/xlink" ext-link-type="uri" xlink:href="http://purl.obolibrary.org/obo/AISM_0000411" xlink:type="simple">simple setigerous cuticular puncture</ext-link>: present;</p></list-item><list-item><p><ext-link xmlns:xlink="http://www.w3.org/1999/xlink" ext-link-type="uri" xlink:href="http://purl.obolibrary.org/obo/UBERON_0003101" xlink:type="simple">male organism</ext-link>, <ext-link xmlns:xlink="http://www.w3.org/1999/xlink" ext-link-type="uri" xlink:href="http://purl.obolibrary.org/obo/AISM_0000429" xlink:type="simple">mesotibial posterodorsal carina</ext-link>, <ext-link xmlns:xlink="http://www.w3.org/1999/xlink" ext-link-type="uri" xlink:href="http://purl.obolibrary.org/obo/AISM_0000384" xlink:type="simple">row of punctures</ext-link>, <ext-link xmlns:xlink="http://www.w3.org/1999/xlink" ext-link-type="uri" xlink:href="http://purl.obolibrary.org/obo/AISM_0000411" xlink:type="simple">simple setigerous cuticular puncture</ext-link>: present;</p></list-item><list-item><p><ext-link xmlns:xlink="http://www.w3.org/1999/xlink" ext-link-type="uri" xlink:href="http://purl.obolibrary.org/obo/UBERON_0003101" xlink:type="simple">male organism</ext-link>, <ext-link xmlns:xlink="http://www.w3.org/1999/xlink" ext-link-type="uri" xlink:href="http://purl.obolibrary.org/obo/AISM_0000072" xlink:type="simple">metafemur</ext-link><list list-type="bullet"><list-item><p><ext-link xmlns:xlink="http://www.w3.org/1999/xlink" ext-link-type="uri" xlink:href="http://purl.obolibrary.org/obo/AISM_0000072" xlink:type="simple">metafemur</ext-link>, <ext-link xmlns:xlink="http://www.w3.org/1999/xlink" ext-link-type="uri" xlink:href="http://purl.obolibrary.org/obo/BSPO_0000071" xlink:type="simple">anterior region</ext-link>, <ext-link xmlns:xlink="http://www.w3.org/1999/xlink" ext-link-type="uri" xlink:href="http://purl.obolibrary.org/obo/AISM_0000384" xlink:type="simple">row of punctures</ext-link>, <ext-link xmlns:xlink="http://www.w3.org/1999/xlink" ext-link-type="uri" xlink:href="http://purl.obolibrary.org/obo/AISM_0000411" xlink:type="simple">simple setigerous cuticular puncture</ext-link>: present;</p></list-item><list-item><p><ext-link xmlns:xlink="http://www.w3.org/1999/xlink" ext-link-type="uri" xlink:href="http://purl.obolibrary.org/obo/AISM_0000072" xlink:type="simple">metafemur</ext-link>, <ext-link xmlns:xlink="http://www.w3.org/1999/xlink" ext-link-type="uri" xlink:href="http://purl.obolibrary.org/obo/BSPO_0000679" xlink:type="simple">dorsal margin</ext-link>, <ext-link xmlns:xlink="http://www.w3.org/1999/xlink" ext-link-type="uri" xlink:href="http://purl.obolibrary.org/obo/AISM_0000411" xlink:type="simple">simple setigerous cuticular puncture</ext-link>: <ext-link xmlns:xlink="http://www.w3.org/1999/xlink" ext-link-type="uri" xlink:href="http://purl.obolibrary.org/obo/PATO_0002118" xlink:type="simple">multiple</ext-link>;</p></list-item><list-item><p><ext-link xmlns:xlink="http://www.w3.org/1999/xlink" ext-link-type="uri" xlink:href="http://purl.obolibrary.org/obo/AISM_0000072" xlink:type="simple">metafemur</ext-link>, <ext-link xmlns:xlink="http://www.w3.org/1999/xlink" ext-link-type="uri" xlink:href="http://purl.obolibrary.org/obo/BSPO_0000684" xlink:type="simple">ventral margin</ext-link>, <ext-link xmlns:xlink="http://www.w3.org/1999/xlink" ext-link-type="uri" xlink:href="http://purl.obolibrary.org/obo/BSPO_0000077" xlink:type="simple">proximal region</ext-link>, <ext-link xmlns:xlink="http://www.w3.org/1999/xlink" ext-link-type="uri" xlink:href="http://purl.obolibrary.org/obo/AISM_0000411" xlink:type="simple">simple setigerous cuticular puncture</ext-link>: <ext-link xmlns:xlink="http://www.w3.org/1999/xlink" ext-link-type="uri" xlink:href="http://purl.obolibrary.org/obo/PATO_0002118" xlink:type="simple">multiple</ext-link>;</p></list-item></list></p></list-item><list-item><p><ext-link xmlns:xlink="http://www.w3.org/1999/xlink" ext-link-type="uri" xlink:href="http://purl.obolibrary.org/obo/UBERON_0003101" xlink:type="simple">male organism</ext-link>, <ext-link xmlns:xlink="http://www.w3.org/1999/xlink" ext-link-type="uri" xlink:href="http://purl.obolibrary.org/obo/AISM_0000430" xlink:type="simple">metatibial posteroventral carina</ext-link>, <ext-link xmlns:xlink="http://www.w3.org/1999/xlink" ext-link-type="uri" xlink:href="http://purl.obolibrary.org/obo/AISM_0000384" xlink:type="simple">row of punctures</ext-link><list list-type="bullet"><list-item><p><ext-link xmlns:xlink="http://www.w3.org/1999/xlink" ext-link-type="uri" xlink:href="http://purl.obolibrary.org/obo/AISM_0000384" xlink:type="simple">row of punctures</ext-link>, <ext-link xmlns:xlink="http://www.w3.org/1999/xlink" ext-link-type="uri" xlink:href="http://purl.obolibrary.org/obo/AISM_0000411" xlink:type="simple">simple setigerous cuticular puncture</ext-link>: present;</p></list-item><list-item><p><ext-link xmlns:xlink="http://www.w3.org/1999/xlink" ext-link-type="uri" xlink:href="http://purl.obolibrary.org/obo/AISM_0000384" xlink:type="simple">row of punctures</ext-link>, <ext-link xmlns:xlink="http://www.w3.org/1999/xlink" ext-link-type="uri" xlink:href="http://purl.obolibrary.org/obo/BSPO_0000078" xlink:type="simple">distal region</ext-link>, <ext-link xmlns:xlink="http://www.w3.org/1999/xlink" ext-link-type="uri" xlink:href="http://purl.obolibrary.org/obo/AISM_0000411" xlink:type="simple">simple setigerous cuticular puncture</ext-link>: <ext-link xmlns:xlink="http://www.w3.org/1999/xlink" ext-link-type="uri" xlink:href="http://purl.obolibrary.org/obo/PATO_0000070" xlink:type="simple">amount</ext-link> <ext-link xmlns:xlink="http://www.w3.org/1999/xlink" ext-link-type="uri" xlink:href="http://purl.obolibrary.org/obo/RO_0015007" xlink:type="simple">larger than</ext-link> <ext-link xmlns:xlink="http://www.w3.org/1999/xlink" ext-link-type="uri" xlink:href="http://purl.obolibrary.org/obo/PATO_0000070" xlink:type="simple">amount</ext-link> of <ext-link xmlns:xlink="http://www.w3.org/1999/xlink" ext-link-type="uri" xlink:href="http://purl.obolibrary.org/obo/AISM_0000411" xlink:type="simple">simple setigerous cuticular puncture</ext-link> of <ext-link xmlns:xlink="http://www.w3.org/1999/xlink" ext-link-type="uri" xlink:href="http://purl.obolibrary.org/obo/BSPO_0000077" xlink:type="simple">proximal region</ext-link> of <ext-link xmlns:xlink="http://www.w3.org/1999/xlink" ext-link-type="uri" xlink:href="http://purl.obolibrary.org/obo/AISM_0000384" xlink:type="simple">row of punctures</ext-link></p></list-item></list></p></list-item><list-item><p><ext-link xmlns:xlink="http://www.w3.org/1999/xlink" ext-link-type="uri" xlink:href="http://purl.obolibrary.org/obo/UBERON_0003101" xlink:type="simple">male organism</ext-link>, <ext-link xmlns:xlink="http://www.w3.org/1999/xlink" ext-link-type="uri" xlink:href="http://purl.obolibrary.org/obo/AISM_0000431" xlink:type="simple">metatibial anteroventral carina</ext-link>, <ext-link xmlns:xlink="http://www.w3.org/1999/xlink" ext-link-type="uri" xlink:href="http://purl.obolibrary.org/obo/AISM_0000384" xlink:type="simple">row of punctures</ext-link>, <ext-link xmlns:xlink="http://www.w3.org/1999/xlink" ext-link-type="uri" xlink:href="http://purl.obolibrary.org/obo/AISM_0000411" xlink:type="simple">simple setigerous cuticular puncture</ext-link>: present;</p></list-item><list-item><p><ext-link xmlns:xlink="http://www.w3.org/1999/xlink" ext-link-type="uri" xlink:href="http://purl.obolibrary.org/obo/UBERON_0003101" xlink:type="simple">male organism</ext-link>, <ext-link xmlns:xlink="http://www.w3.org/1999/xlink" ext-link-type="uri" xlink:href="http://purl.obolibrary.org/obo/AISM_0000432" xlink:type="simple">metatibial anterodorsal carina</ext-link>, <ext-link xmlns:xlink="http://www.w3.org/1999/xlink" ext-link-type="uri" xlink:href="http://purl.obolibrary.org/obo/AISM_0000384" xlink:type="simple">row of punctures</ext-link>, <ext-link xmlns:xlink="http://www.w3.org/1999/xlink" ext-link-type="uri" xlink:href="http://purl.obolibrary.org/obo/AISM_0000411" xlink:type="simple">simple setigerous cuticular puncture</ext-link>: present;</p></list-item><list-item><p><ext-link xmlns:xlink="http://www.w3.org/1999/xlink" ext-link-type="uri" xlink:href="http://purl.obolibrary.org/obo/UBERON_0003101" xlink:type="simple">male organism</ext-link>, <ext-link xmlns:xlink="http://www.w3.org/1999/xlink" ext-link-type="uri" xlink:href="http://purl.obolibrary.org/obo/AISM_0000433" xlink:type="simple">metatibial posterodorsal carina</ext-link>, <ext-link xmlns:xlink="http://www.w3.org/1999/xlink" ext-link-type="uri" xlink:href="http://purl.obolibrary.org/obo/AISM_0000384" xlink:type="simple">row of punctures</ext-link>, <ext-link xmlns:xlink="http://www.w3.org/1999/xlink" ext-link-type="uri" xlink:href="http://purl.obolibrary.org/obo/AISM_0000411" xlink:type="simple">simple setigerous cuticular puncture</ext-link>: present;</p></list-item><list-item><p><ext-link xmlns:xlink="http://www.w3.org/1999/xlink" ext-link-type="uri" xlink:href="http://purl.obolibrary.org/obo/UBERON_0003101" xlink:type="simple">male organism</ext-link>, <ext-link xmlns:xlink="http://www.w3.org/1999/xlink" ext-link-type="uri" xlink:href="http://purl.obolibrary.org/obo/AISM_0000392" xlink:type="simple">parameres</ext-link><list list-type="bullet"><list-item><p><ext-link xmlns:xlink="http://www.w3.org/1999/xlink" ext-link-type="uri" xlink:href="http://purl.obolibrary.org/obo/AISM_0000392" xlink:type="simple">parameres</ext-link>, <ext-link xmlns:xlink="http://www.w3.org/1999/xlink" ext-link-type="uri" xlink:href="http://purl.obolibrary.org/obo/BSPO_0000679" xlink:type="simple">dorsal margin</ext-link>: <ext-link xmlns:xlink="http://www.w3.org/1999/xlink" ext-link-type="uri" xlink:href="http://purl.obolibrary.org/obo/PATO_0001857" xlink:type="simple">concave</ext-link>;</p></list-item><list-item><p><ext-link xmlns:xlink="http://www.w3.org/1999/xlink" ext-link-type="uri" xlink:href="http://purl.obolibrary.org/obo/AISM_0000392" xlink:type="simple">parameres</ext-link>, <ext-link xmlns:xlink="http://www.w3.org/1999/xlink" ext-link-type="uri" xlink:href="http://purl.obolibrary.org/obo/BSPO_0000684" xlink:type="simple">ventral margin</ext-link>: <ext-link xmlns:xlink="http://www.w3.org/1999/xlink" ext-link-type="uri" xlink:href="http://purl.obolibrary.org/obo/PATO_0001935" xlink:type="simple">obtuse</ext-link>;</p></list-item><list-item><p><ext-link xmlns:xlink="http://www.w3.org/1999/xlink" ext-link-type="uri" xlink:href="http://purl.obolibrary.org/obo/AISM_0000392" xlink:type="simple">parameres</ext-link>, <ext-link xmlns:xlink="http://www.w3.org/1999/xlink" ext-link-type="uri" xlink:href="http://purl.obolibrary.org/obo/BSPO_0000078" xlink:type="simple">distal region</ext-link><list list-type="bullet"><list-item><p><ext-link xmlns:xlink="http://www.w3.org/1999/xlink" ext-link-type="uri" xlink:href="http://purl.obolibrary.org/obo/BSPO_0000078" xlink:type="simple">distal region</ext-link>, <ext-link xmlns:xlink="http://www.w3.org/1999/xlink" ext-link-type="uri" xlink:href="http://purl.obolibrary.org/obo/BSPO_0000684" xlink:type="simple">ventral margin</ext-link>: <ext-link xmlns:xlink="http://www.w3.org/1999/xlink" ext-link-type="uri" xlink:href="http://purl.obolibrary.org/obo/PATO_0001857" xlink:type="simple">concave</ext-link>;</p></list-item><list-item><p><ext-link xmlns:xlink="http://www.w3.org/1999/xlink" ext-link-type="uri" xlink:href="http://purl.obolibrary.org/obo/BSPO_0000078" xlink:type="simple">distal region</ext-link>, <ext-link xmlns:xlink="http://www.w3.org/1999/xlink" ext-link-type="uri" xlink:href="http://purl.obolibrary.org/obo/BSPO_0000679" xlink:type="simple">dorsal margin</ext-link>: <ext-link xmlns:xlink="http://www.w3.org/1999/xlink" ext-link-type="uri" xlink:href="http://purl.obolibrary.org/obo/PATO_0001322" xlink:type="simple">straight angle to</ext-link>;</p></list-item><list-item><p><ext-link xmlns:xlink="http://www.w3.org/1999/xlink" ext-link-type="uri" xlink:href="http://purl.obolibrary.org/obo/BSPO_0000078" xlink:type="simple">distal region</ext-link>: <ext-link xmlns:xlink="http://www.w3.org/1999/xlink" ext-link-type="uri" xlink:href="http://purl.obolibrary.org/obo/PATO_0002053" xlink:type="simple">dorso-ventrally flattened</ext-link>;</p></list-item></list></p></list-item><list-item><p><ext-link xmlns:xlink="http://www.w3.org/1999/xlink" ext-link-type="uri" xlink:href="http://purl.obolibrary.org/obo/AISM_0000392" xlink:type="simple">parameres</ext-link>: <ext-link xmlns:xlink="http://www.w3.org/1999/xlink" ext-link-type="uri" xlink:href="http://purl.obolibrary.org/obo/PATO_0000616" xlink:type="simple">asymmetrical</ext-link>;</p></list-item></list></p></list-item><list-item><p><ext-link xmlns:xlink="http://www.w3.org/1999/xlink" ext-link-type="uri" xlink:href="http://purl.obolibrary.org/obo/UBERON_0003101" xlink:type="simple">male organism</ext-link>, <ext-link xmlns:xlink="http://www.w3.org/1999/xlink" ext-link-type="uri" xlink:href="http://purl.obolibrary.org/obo/AISM_0000372" xlink:type="simple">left paramere</ext-link>, <ext-link xmlns:xlink="http://www.w3.org/1999/xlink" ext-link-type="uri" xlink:href="http://purl.obolibrary.org/obo/BSPO_0000684" xlink:type="simple">ventral margin</ext-link>, <ext-link xmlns:xlink="http://www.w3.org/1999/xlink" ext-link-type="uri" xlink:href="http://purl.obolibrary.org/obo/AISM_0000008" xlink:type="simple">cuticular protrusion</ext-link>: present;</p></list-item><list-item><p><ext-link xmlns:xlink="http://www.w3.org/1999/xlink" ext-link-type="uri" xlink:href="http://purl.obolibrary.org/obo/UBERON_0003101" xlink:type="simple">male organism</ext-link>, <ext-link xmlns:xlink="http://www.w3.org/1999/xlink" ext-link-type="uri" xlink:href="http://purl.obolibrary.org/obo/COLAO_0000243" xlink:type="simple">frontolateral peripheral endophallite</ext-link><list list-type="bullet"><list-item><p><ext-link xmlns:xlink="http://www.w3.org/1999/xlink" ext-link-type="uri" xlink:href="http://purl.obolibrary.org/obo/COLAO_0000243" xlink:type="simple">frontolateral peripheral endophallite</ext-link>, <ext-link xmlns:xlink="http://www.w3.org/1999/xlink" ext-link-type="uri" xlink:href="http://purl.obolibrary.org/obo/BSPO_0000078" xlink:type="simple">distal region</ext-link>: <ext-link xmlns:xlink="http://www.w3.org/1999/xlink" ext-link-type="uri" xlink:href="http://purl.obolibrary.org/obo/PATO_0001495" xlink:type="simple">notched</ext-link>;</p></list-item><list-item><p><ext-link xmlns:xlink="http://www.w3.org/1999/xlink" ext-link-type="uri" xlink:href="http://purl.obolibrary.org/obo/COLAO_0000243" xlink:type="simple">frontolateral peripheral endophallite</ext-link>: <ext-link xmlns:xlink="http://www.w3.org/1999/xlink" ext-link-type="uri" xlink:href="http://purl.obolibrary.org/obo/PATO_0002254" xlink:type="simple">flattened</ext-link>;</p></list-item><list-item><p><ext-link xmlns:xlink="http://www.w3.org/1999/xlink" ext-link-type="uri" xlink:href="http://purl.obolibrary.org/obo/COLAO_0000243" xlink:type="simple">frontolateral peripheral endophallite</ext-link>: <ext-link xmlns:xlink="http://www.w3.org/1999/xlink" ext-link-type="uri" xlink:href="http://purl.obolibrary.org/obo/PATO_0001154" xlink:type="simple">elongated</ext-link>;</p></list-item></list></p></list-item><list-item><p><ext-link xmlns:xlink="http://www.w3.org/1999/xlink" ext-link-type="uri" xlink:href="http://purl.obolibrary.org/obo/UBERON_0003101" xlink:type="simple">male organism</ext-link>, <ext-link xmlns:xlink="http://www.w3.org/1999/xlink" ext-link-type="uri" xlink:href="http://purl.obolibrary.org/obo/COLAO_0000240" xlink:type="simple">axial endophallite</ext-link>: present;</p></list-item><list-item><p><ext-link xmlns:xlink="http://www.w3.org/1999/xlink" ext-link-type="uri" xlink:href="http://purl.obolibrary.org/obo/UBERON_0003101" xlink:type="simple">male organism</ext-link>, <ext-link xmlns:xlink="http://www.w3.org/1999/xlink" ext-link-type="uri" xlink:href="http://purl.obolibrary.org/obo/COLAO_0000241" xlink:type="simple">subaxial endophallite</ext-link>: present;</p></list-item><list-item><p><ext-link xmlns:xlink="http://www.w3.org/1999/xlink" ext-link-type="uri" xlink:href="http://purl.obolibrary.org/obo/UBERON_0003101" xlink:type="simple">male organism</ext-link>, <ext-link xmlns:xlink="http://www.w3.org/1999/xlink" ext-link-type="uri" xlink:href="http://purl.obolibrary.org/obo/COLAO_0000242" xlink:type="simple">superior right peripheral endophallite</ext-link>, <ext-link xmlns:xlink="http://www.w3.org/1999/xlink" ext-link-type="uri" xlink:href="http://purl.obolibrary.org/obo/BSPO_0000082" xlink:type="simple">lateral region</ext-link>: <ext-link xmlns:xlink="http://www.w3.org/1999/xlink" ext-link-type="uri" xlink:href="http://purl.obolibrary.org/obo/PATO_0002539" xlink:type="simple">ring shaped</ext-link>;</p></list-item><list-item><p><ext-link xmlns:xlink="http://www.w3.org/1999/xlink" ext-link-type="uri" xlink:href="http://purl.obolibrary.org/obo/UBERON_0003101" xlink:type="simple">male organism</ext-link>, <ext-link xmlns:xlink="http://www.w3.org/1999/xlink" ext-link-type="uri" xlink:href="http://purl.obolibrary.org/obo/COLAO_0000247" xlink:type="simple">raspula</ext-link>, <ext-link xmlns:xlink="http://www.w3.org/1999/xlink" ext-link-type="uri" xlink:href="http://purl.obolibrary.org/obo/AISM_0000527" xlink:type="simple">cuticular spine</ext-link><list list-type="bullet"><list-item><p><ext-link xmlns:xlink="http://www.w3.org/1999/xlink" ext-link-type="uri" xlink:href="http://purl.obolibrary.org/obo/AISM_0000527" xlink:type="simple">cuticular spine</ext-link>: <ext-link xmlns:xlink="http://www.w3.org/1999/xlink" ext-link-type="uri" xlink:href="http://purl.obolibrary.org/obo/PATO_0002118" xlink:type="simple">multiple</ext-link>;</p></list-item><list-item><p><ext-link xmlns:xlink="http://www.w3.org/1999/xlink" ext-link-type="uri" xlink:href="http://purl.obolibrary.org/obo/AISM_0000527" xlink:type="simple">cuticular spine</ext-link>: <ext-link xmlns:xlink="http://www.w3.org/1999/xlink" ext-link-type="uri" xlink:href="http://purl.obolibrary.org/obo/PATO_0001154" xlink:type="simple">elongated</ext-link>;</p></list-item></list></p></list-item><list-item><p><ext-link xmlns:xlink="http://www.w3.org/1999/xlink" ext-link-type="uri" xlink:href="http://purl.obolibrary.org/obo/UBERON_0003101" xlink:type="simple">male organism</ext-link>, <ext-link xmlns:xlink="http://www.w3.org/1999/xlink" ext-link-type="uri" xlink:href="http://purl.obolibrary.org/obo/COLAO_0000246" xlink:type="simple">posterior longitudinal hypomeral carina</ext-link>: absent;</p></list-item><list-item><p><ext-link xmlns:xlink="http://www.w3.org/1999/xlink" ext-link-type="uri" xlink:href="http://purl.obolibrary.org/obo/UBERON_0003101" xlink:type="simple">male organism</ext-link>, <ext-link xmlns:xlink="http://www.w3.org/1999/xlink" ext-link-type="uri" xlink:href="http://purl.obolibrary.org/obo/COLAO_0000250" xlink:type="simple">anterior hypomeral carina</ext-link>: absent;</p></list-item><list-item><p><ext-link xmlns:xlink="http://www.w3.org/1999/xlink" ext-link-type="uri" xlink:href="http://purl.obolibrary.org/obo/UBERON_0003101" xlink:type="simple">male organism</ext-link>, <ext-link xmlns:xlink="http://www.w3.org/1999/xlink" ext-link-type="uri" xlink:href="http://purl.obolibrary.org/obo/COLAO_0000239" xlink:type="simple">lamella copulatrix</ext-link>: absent;</p></list-item><list-item><p><ext-link xmlns:xlink="http://www.w3.org/1999/xlink" ext-link-type="uri" xlink:href="http://purl.obolibrary.org/obo/UBERON_0003101" xlink:type="simple">male organism</ext-link>, <ext-link xmlns:xlink="http://www.w3.org/1999/xlink" ext-link-type="uri" xlink:href="http://purl.obolibrary.org/obo/PATO_0000122" xlink:type="simple">length</ext-link> = 23.0, unit: <ext-link xmlns:xlink="http://www.w3.org/1999/xlink" ext-link-type="uri" xlink:href="http://purl.obolibrary.org/obo/UO_0000016" xlink:type="simple">millimeter</ext-link>;</p></list-item></list><sec sec-type="Sexual dimorphism"><title>Sexual dimorphism</title><p>Females differ from males by the following external characters: i) absence of head frontal carinae, which are replaced by a medial tubercle sinuate dorsally; ii) ventral and anterior margins of protibiae not serrated; iii) setae of posteroventral carina uniformly distributed, without denser rows distally; iv) abdominal tergite VIII shorter and 7<sup>th</sup> abdominal sternite longer.</p></sec><sec sec-type="Variation"><title>Variation</title><p>Body length ranges from 18.0 to 23.5 mm. The spines on ventral and anterior margins of male protibiae are more developed in larger individuals.</p></sec><sec sec-type="Holotype labelling"><title>Holotype labelling</title><p>The holotype bears the following labels (slashes separate different lines on the same label). 1<sup>st</sup> label, white cardboard printed in black: "MADAGASCAR / Ambadira-Mormdava / Dec. 2006 / Cattle dung / I. Hanski-group leg.". 2<sup>nd</sup> label, white cardboard printed in black, including a QR-code: "http://id.luomus.fi/ / GZ.15827 / XII.2006". 3<sup>rd</sup> label, red cardboard printed in black: "<italic><tp:taxon-name><tp:taxon-name-part taxon-name-part-type="genus" reg="Scarabaeus">Scarabaeus</tp:taxon-name-part></tp:taxon-name></italic> (<italic>sensu lato</italic>) / <italic><tp:taxon-name><tp:taxon-name-part taxon-name-part-type="genus" reg="Scarabaeus"/><tp:taxon-name-part taxon-name-part-type="species" reg="sakalava">sakalava</tp:taxon-name-part></tp:taxon-name></italic> sp. nov. / HOLOTYPE / Montanaro &amp; Tarasov det. 2024"</p></sec></tp:treatment-sec><tp:treatment-sec sec-type="Diagnosis"><title>Diagnosis</title><p><italic><tp:taxon-name><tp:taxon-name-part taxon-name-part-type="genus" reg="Scarabaeus">Scarabaeus</tp:taxon-name-part><tp:taxon-name-part taxon-name-part-type="species" reg="sakalava">sakalava</tp:taxon-name-part></tp:taxon-name></italic> sp. nov. (Fig. <xref ref-type="fig" rid="F11191195">2</xref><xref ref-type="fig" rid="F11191200">a</xref>, <xref ref-type="fig" rid="F11191201">b</xref>) is very similar to <italic><tp:taxon-name><tp:taxon-name-part taxon-name-part-type="genus" reg="Scarabaeus">Scarabaeus</tp:taxon-name-part><tp:taxon-name-part taxon-name-part-type="species" reg="viettei">viettei</tp:taxon-name-part></tp:taxon-name></italic> (Paulian, 1953) (Fig. <xref ref-type="fig" rid="F11191195">2</xref><xref ref-type="fig" rid="F11191202">c</xref>, <xref ref-type="fig" rid="F11191203">d</xref>), from which it can be distinguished by the tip of the anterolateral pronotal angles, projecting laterally in <italic><tp:taxon-name><tp:taxon-name-part taxon-name-part-type="genus" reg="Scarabaeus">S.</tp:taxon-name-part><tp:taxon-name-part taxon-name-part-type="species" reg="sakalava">sakalava</tp:taxon-name-part></tp:taxon-name></italic> (Fig. <xref ref-type="fig" rid="F11191159">3</xref><xref ref-type="fig" rid="F11191164">a</xref>) and obliquely forward in <italic><tp:taxon-name><tp:taxon-name-part taxon-name-part-type="genus" reg="Scarabaeus">S.</tp:taxon-name-part><tp:taxon-name-part taxon-name-part-type="species" reg="viettei">viettei</tp:taxon-name-part></tp:taxon-name></italic> (Fig. <xref ref-type="fig" rid="F11191159">3</xref><xref ref-type="fig" rid="F11191165">b</xref>). Females can be readily separated by the shape of the cephalic tubercle, sinuated medially in the new species (Fig. <xref ref-type="fig" rid="F11191159">3</xref><xref ref-type="fig" rid="F11191166">c</xref>) and conical in <italic><tp:taxon-name><tp:taxon-name-part taxon-name-part-type="genus" reg="Scarabaeus">S.</tp:taxon-name-part><tp:taxon-name-part taxon-name-part-type="species" reg="viettei">viettei</tp:taxon-name-part></tp:taxon-name></italic> (Fig. <xref ref-type="fig" rid="F11191159">3</xref><xref ref-type="fig" rid="F11191167">d</xref>). Males can be distinguished by the shape of parameres, which are shorter and whose apex is more strongly bent ventrally in <italic><tp:taxon-name><tp:taxon-name-part taxon-name-part-type="genus" reg="Scarabaeus">S.</tp:taxon-name-part><tp:taxon-name-part taxon-name-part-type="species" reg="sakalava">sakalava</tp:taxon-name-part></tp:taxon-name></italic> (Fig. <xref ref-type="fig" rid="F11191204">4</xref><xref ref-type="fig" rid="F11191216">a</xref>) than in the other species (Fig. <xref ref-type="fig" rid="F11191204">4</xref><xref ref-type="fig" rid="F11191217">b</xref>) and by the shape of the protibia, less slender and with the ventral margin more dilated in the new species (Fig. <xref ref-type="fig" rid="F11191159">3</xref><xref ref-type="fig" rid="F11191168">e</xref>) than in <italic><tp:taxon-name><tp:taxon-name-part taxon-name-part-type="genus" reg="Scarabaeus">S.</tp:taxon-name-part><tp:taxon-name-part taxon-name-part-type="species" reg="viettei">viettei</tp:taxon-name-part></tp:taxon-name></italic> (Fig. <xref ref-type="fig" rid="F11191159">3</xref><xref ref-type="fig" rid="F11191169">f</xref>). Lastly, the two species can be immediately distinguished from <italic><tp:taxon-name><tp:taxon-name-part taxon-name-part-type="genus" reg="Scarabaeus">S.</tp:taxon-name-part><tp:taxon-name-part taxon-name-part-type="species" reg="radama">radama</tp:taxon-name-part></tp:taxon-name></italic> by the much shallower and sparse integument punctuation and from <italic><tp:taxon-name><tp:taxon-name-part taxon-name-part-type="genus" reg="Scarabaeus">S.</tp:taxon-name-part><tp:taxon-name-part taxon-name-part-type="species" reg="sevoistra">sevoistra</tp:taxon-name-part></tp:taxon-name></italic> by the normally-shaped elytra and hind wings (modified due to flightlessness in the latter species).</p></tp:treatment-sec><tp:treatment-sec sec-type="Etymology"><title>Etymology</title><p>The new species is named after the Sakalava people inhabiting western Madagascar, where the species occurs. The name <italic><tp:taxon-name><tp:taxon-name-part taxon-name-part-type="genus" reg="Scarabaeus"/><tp:taxon-name-part taxon-name-part-type="species" reg="sakalava">sakalava</tp:taxon-name-part></tp:taxon-name></italic> probably means "long ravines/valleys", denoting the relatively flat landscapes of western Madagascar. The Sakalavas descend from a mix of Austronesian and Bantu people and founded kingdoms that flourished in the west of the country, especially during the 18<sup>th</sup> century (<xref ref-type="bibr" rid="B11362255">Wikipedia 2024</xref>). They primarily rely on pastoralism for their livelihood, therefore providing an arguably significant part of the sustenance consumed by new species. The epithet is a noun in apposition.</p></tp:treatment-sec><tp:treatment-sec sec-type="Distribution"><title>Distribution</title><p><italic><tp:taxon-name><tp:taxon-name-part taxon-name-part-type="genus" reg="Scarabaeus">S.</tp:taxon-name-part><tp:taxon-name-part taxon-name-part-type="species" reg="sakalava">sakalava</tp:taxon-name-part></tp:taxon-name></italic> is found in a restricted area in central western Madagascar, in Toliara Province (Fig. <xref ref-type="fig" rid="F11192455">5</xref>).</p></tp:treatment-sec><tp:treatment-sec sec-type="Ecology"><title>Ecology</title><p><italic><tp:taxon-name><tp:taxon-name-part taxon-name-part-type="genus" reg="Scarabaeus">S.</tp:taxon-name-part><tp:taxon-name-part taxon-name-part-type="species" reg="sakalava">sakalava</tp:taxon-name-part></tp:taxon-name></italic> inhabits dry deciduous forests, a relatively unusual habitat specialisation for <italic><tp:taxon-name><tp:taxon-name-part taxon-name-part-type="genus" reg="Scarabaeus">Scarabaeus</tp:taxon-name-part></tp:taxon-name></italic> species, which are, for the greatest part, found in open habitats (<xref ref-type="bibr" rid="B11194648">Mostert and Scholtz 1986</xref>). It is attracted to human and cattle dung and to rotten fish. These ecological aspects are very similar to those of its sister <italic><tp:taxon-name><tp:taxon-name-part taxon-name-part-type="genus" reg="Scarabaeus">S.</tp:taxon-name-part><tp:taxon-name-part taxon-name-part-type="species" reg="viettei">viettei</tp:taxon-name-part></tp:taxon-name></italic> (<xref ref-type="bibr" rid="B11194691">Rahagalala et al. 2009</xref>), which seems to be its vicariant in north-western Madagascar (Ankarafantsika Forest).</p></tp:treatment-sec><tp:treatment-sec sec-type="Conservation"><title>Conservation</title><p>The known distribution of the species falls within the Menabe-Antimena Protected Area, which should, for now, guarantee the protection of this taxon.</p></tp:treatment-sec><tp:treatment-sec><!--Section generated to contain objects referenced in tp:taxon-treatment.--><fig-group id="F11191195" position="float" orientation="portrait"><caption><p>Habiti of Malagasy <italic><tp:taxon-name><tp:taxon-name-part taxon-name-part-type="genus" reg="Scarabaeus">Scarabaeus</tp:taxon-name-part></tp:taxon-name></italic> (sensu lato) species:</p></caption><fig id="F11191200" position="float" orientation="portrait"><object-id xmlns:xlink="http://www.w3.org/1999/xlink" content-type="arpha" xlink:type="simple">728DBEB5-8D4B-5C23-A14F-13A9F59D23B8</object-id><object-id xmlns:xlink="http://www.w3.org/1999/xlink" content-type="doi" xlink:type="simple">10.3897/BDJ.12.e134364.figure2a</object-id><label>Figure 2a.</label><caption><p><italic><tp:taxon-name><tp:taxon-name-part taxon-name-part-type="genus" reg="Scarabaeus">S.</tp:taxon-name-part><tp:taxon-name-part taxon-name-part-type="species" reg="sakalava">sakalava</tp:taxon-name-part></tp:taxon-name></italic> sp. nov., male (holotype);</p></caption><graphic xmlns:xlink="http://www.w3.org/1999/xlink" xlink:href="bdj-12-e134364-g002_a.jpg" xlink:type="simple" position="float" orientation="portrait" id="oo_1012451.jpg"><uri content-type="original_file" xlink:type="simple">https://binary.pensoft.net/fig/1012451</uri></graphic></fig><fig id="F11191201" position="float" orientation="portrait"><object-id xmlns:xlink="http://www.w3.org/1999/xlink" content-type="arpha" xlink:type="simple">8558768B-D079-532D-864C-94CC9F1878ED</object-id><object-id xmlns:xlink="http://www.w3.org/1999/xlink" content-type="doi" xlink:type="simple">10.3897/BDJ.12.e134364.figure2b</object-id><label>Figure 2b.</label><caption><p><italic><tp:taxon-name><tp:taxon-name-part taxon-name-part-type="genus" reg="Scarabaeus">S.</tp:taxon-name-part><tp:taxon-name-part taxon-name-part-type="species" reg="sakalava">sakalava</tp:taxon-name-part></tp:taxon-name></italic>, female (paratype);</p></caption><graphic xmlns:xlink="http://www.w3.org/1999/xlink" xlink:href="bdj-12-e134364-g002_b.jpg" xlink:type="simple" position="float" orientation="portrait" id="oo_1012452.jpg"><uri content-type="original_file" xlink:type="simple">https://binary.pensoft.net/fig/1012452</uri></graphic></fig><fig id="F11191202" position="float" orientation="portrait"><object-id xmlns:xlink="http://www.w3.org/1999/xlink" content-type="arpha" xlink:type="simple">5F6EEB65-0A45-5FD1-9015-E8DD3FDAE26E</object-id><object-id xmlns:xlink="http://www.w3.org/1999/xlink" content-type="doi" xlink:type="simple">10.3897/BDJ.12.e134364.figure2c</object-id><label>Figure 2c.</label><caption><p><italic><tp:taxon-name><tp:taxon-name-part taxon-name-part-type="genus" reg="Scarabaeus">S.</tp:taxon-name-part><tp:taxon-name-part taxon-name-part-type="species" reg="viettei">viettei</tp:taxon-name-part></tp:taxon-name></italic> (Paulian, 1953), male;</p></caption><graphic xmlns:xlink="http://www.w3.org/1999/xlink" xlink:href="bdj-12-e134364-g002_c.jpg" xlink:type="simple" position="float" orientation="portrait" id="oo_1012454.jpg"><uri content-type="original_file" xlink:type="simple">https://binary.pensoft.net/fig/1012454</uri></graphic></fig><fig id="F11191203" position="float" orientation="portrait"><object-id xmlns:xlink="http://www.w3.org/1999/xlink" content-type="arpha" xlink:type="simple">F84EE4AB-5294-59E0-9698-C267164F1722</object-id><object-id xmlns:xlink="http://www.w3.org/1999/xlink" content-type="doi" xlink:type="simple">10.3897/BDJ.12.e134364.figure2d</object-id><label>Figure 2d.</label><caption><p><italic><tp:taxon-name><tp:taxon-name-part taxon-name-part-type="genus" reg="Scarabaeus">S.</tp:taxon-name-part><tp:taxon-name-part taxon-name-part-type="species" reg="viettei">viettei</tp:taxon-name-part></tp:taxon-name></italic>, female.</p></caption><graphic xmlns:xlink="http://www.w3.org/1999/xlink" xlink:href="bdj-12-e134364-g002_d.jpg" xlink:type="simple" position="float" orientation="portrait" id="oo_1012457.jpg"><uri content-type="original_file" xlink:type="simple">https://binary.pensoft.net/fig/1012457</uri></graphic></fig></fig-group><fig id="F11191200" position="float" orientation="portrait"><object-id xmlns:xlink="http://www.w3.org/1999/xlink" content-type="arpha" xlink:type="simple">728DBEB5-8D4B-5C23-A14F-13A9F59D23B8</object-id><object-id xmlns:xlink="http://www.w3.org/1999/xlink" content-type="doi" xlink:type="simple">10.3897/BDJ.12.e134364.figure2a</object-id><label>Figure 2a.</label><caption><p><italic><tp:taxon-name><tp:taxon-name-part taxon-name-part-type="genus" reg="Scarabaeus">S.</tp:taxon-name-part><tp:taxon-name-part taxon-name-part-type="species" reg="sakalava">sakalava</tp:taxon-name-part></tp:taxon-name></italic> sp. nov., male (holotype);</p></caption><graphic xmlns:xlink="http://www.w3.org/1999/xlink" xlink:href="bdj-12-e134364-g002_a.jpg" xlink:type="simple" position="float" orientation="portrait" id="oo_1012451.jpg"><uri content-type="original_file" xlink:type="simple">https://binary.pensoft.net/fig/1012451</uri></graphic></fig><fig id="F11191201" position="float" orientation="portrait"><object-id xmlns:xlink="http://www.w3.org/1999/xlink" content-type="arpha" xlink:type="simple">8558768B-D079-532D-864C-94CC9F1878ED</object-id><object-id xmlns:xlink="http://www.w3.org/1999/xlink" content-type="doi" xlink:type="simple">10.3897/BDJ.12.e134364.figure2b</object-id><label>Figure 2b.</label><caption><p><italic><tp:taxon-name><tp:taxon-name-part taxon-name-part-type="genus" reg="Scarabaeus">S.</tp:taxon-name-part><tp:taxon-name-part taxon-name-part-type="species" reg="sakalava">sakalava</tp:taxon-name-part></tp:taxon-name></italic>, female (paratype);</p></caption><graphic xmlns:xlink="http://www.w3.org/1999/xlink" xlink:href="bdj-12-e134364-g002_b.jpg" xlink:type="simple" position="float" orientation="portrait" id="oo_1012452.jpg"><uri content-type="original_file" xlink:type="simple">https://binary.pensoft.net/fig/1012452</uri></graphic></fig><fig id="F11191202" position="float" orientation="portrait"><object-id xmlns:xlink="http://www.w3.org/1999/xlink" content-type="arpha" xlink:type="simple">5F6EEB65-0A45-5FD1-9015-E8DD3FDAE26E</object-id><object-id xmlns:xlink="http://www.w3.org/1999/xlink" content-type="doi" xlink:type="simple">10.3897/BDJ.12.e134364.figure2c</object-id><label>Figure 2c.</label><caption><p><italic><tp:taxon-name><tp:taxon-name-part taxon-name-part-type="genus" reg="Scarabaeus">S.</tp:taxon-name-part><tp:taxon-name-part taxon-name-part-type="species" reg="viettei">viettei</tp:taxon-name-part></tp:taxon-name></italic> (Paulian, 1953), male;</p></caption><graphic xmlns:xlink="http://www.w3.org/1999/xlink" xlink:href="bdj-12-e134364-g002_c.jpg" xlink:type="simple" position="float" orientation="portrait" id="oo_1012454.jpg"><uri content-type="original_file" xlink:type="simple">https://binary.pensoft.net/fig/1012454</uri></graphic></fig><fig id="F11191203" position="float" orientation="portrait"><object-id xmlns:xlink="http://www.w3.org/1999/xlink" content-type="arpha" xlink:type="simple">F84EE4AB-5294-59E0-9698-C267164F1722</object-id><object-id xmlns:xlink="http://www.w3.org/1999/xlink" content-type="doi" xlink:type="simple">10.3897/BDJ.12.e134364.figure2d</object-id><label>Figure 2d.</label><caption><p><italic><tp:taxon-name><tp:taxon-name-part taxon-name-part-type="genus" reg="Scarabaeus">S.</tp:taxon-name-part><tp:taxon-name-part taxon-name-part-type="species" reg="viettei">viettei</tp:taxon-name-part></tp:taxon-name></italic>, female.</p></caption><graphic xmlns:xlink="http://www.w3.org/1999/xlink" xlink:href="bdj-12-e134364-g002_d.jpg" xlink:type="simple" position="float" orientation="portrait" id="oo_1012457.jpg"><uri content-type="original_file" xlink:type="simple">https://binary.pensoft.net/fig/1012457</uri></graphic></fig><fig-group id="F11191159" position="float" orientation="portrait"><caption><p>Morphological details of Malagasy <italic><tp:taxon-name><tp:taxon-name-part taxon-name-part-type="genus" reg="Scarabaeus">Scarabaeus</tp:taxon-name-part></tp:taxon-name></italic> (sensu lato) species:</p></caption><fig id="F11191164" position="float" orientation="portrait"><object-id xmlns:xlink="http://www.w3.org/1999/xlink" content-type="arpha" xlink:type="simple">DDE98184-27F1-57D1-A6FB-AA1F28E60D4C</object-id><object-id xmlns:xlink="http://www.w3.org/1999/xlink" content-type="doi" xlink:type="simple">10.3897/BDJ.12.e134364.figure3a</object-id><label>Figure 3a.</label><caption><p><italic><tp:taxon-name><tp:taxon-name-part taxon-name-part-type="genus" reg="Scarabaeus">S.</tp:taxon-name-part><tp:taxon-name-part taxon-name-part-type="species" reg="sakalava">sakalava</tp:taxon-name-part></tp:taxon-name></italic> sp. nov. (holotype), anterolateral pronotal angle;</p></caption><graphic xmlns:xlink="http://www.w3.org/1999/xlink" xlink:href="bdj-12-e134364-g003_a.jpg" xlink:type="simple" position="float" orientation="portrait" id="oo_1015128.jpg"><uri content-type="original_file" xlink:type="simple">https://binary.pensoft.net/fig/1015128</uri></graphic></fig><fig id="F11191165" position="float" orientation="portrait"><object-id xmlns:xlink="http://www.w3.org/1999/xlink" content-type="arpha" xlink:type="simple">0EE28A01-200C-5991-AFEA-C5910484CACD</object-id><object-id xmlns:xlink="http://www.w3.org/1999/xlink" content-type="doi" xlink:type="simple">10.3897/BDJ.12.e134364.figure3b</object-id><label>Figure 3b.</label><caption><p><italic><tp:taxon-name><tp:taxon-name-part taxon-name-part-type="genus" reg="Scarabaeus">S.</tp:taxon-name-part><tp:taxon-name-part taxon-name-part-type="species" reg="viettei">viettei</tp:taxon-name-part></tp:taxon-name></italic> (Paulian, 1953), anterolateral pronotal angle;</p></caption><graphic xmlns:xlink="http://www.w3.org/1999/xlink" xlink:href="bdj-12-e134364-g003_b.jpg" xlink:type="simple" position="float" orientation="portrait" id="oo_1015125.jpg"><uri content-type="original_file" xlink:type="simple">https://binary.pensoft.net/fig/1015125</uri></graphic></fig><fig id="F11191166" position="float" orientation="portrait"><object-id xmlns:xlink="http://www.w3.org/1999/xlink" content-type="arpha" xlink:type="simple">8C896A39-5C82-55F1-9D77-772C8B53D474</object-id><object-id xmlns:xlink="http://www.w3.org/1999/xlink" content-type="doi" xlink:type="simple">10.3897/BDJ.12.e134364.figure3c</object-id><label>Figure 3c.</label><caption><p><italic><tp:taxon-name><tp:taxon-name-part taxon-name-part-type="genus" reg="Scarabaeus">S.</tp:taxon-name-part><tp:taxon-name-part taxon-name-part-type="species" reg="sakalava">sakalava</tp:taxon-name-part></tp:taxon-name></italic> (paratype), female frontal tubercle;</p></caption><graphic xmlns:xlink="http://www.w3.org/1999/xlink" xlink:href="bdj-12-e134364-g003_c.jpg" xlink:type="simple" position="float" orientation="portrait" id="oo_1015130.jpg"><uri content-type="original_file" xlink:type="simple">https://binary.pensoft.net/fig/1015130</uri></graphic></fig><fig id="F11191167" position="float" orientation="portrait"><object-id xmlns:xlink="http://www.w3.org/1999/xlink" content-type="arpha" xlink:type="simple">6E01409C-AFD8-5B7F-A772-223ECD2D3A72</object-id><object-id xmlns:xlink="http://www.w3.org/1999/xlink" content-type="doi" xlink:type="simple">10.3897/BDJ.12.e134364.figure3d</object-id><label>Figure 3d.</label><caption><p><italic><tp:taxon-name><tp:taxon-name-part taxon-name-part-type="genus" reg="Scarabaeus">S.</tp:taxon-name-part><tp:taxon-name-part taxon-name-part-type="species" reg="viettei">viettei</tp:taxon-name-part></tp:taxon-name></italic>, female frontal tubercle;</p></caption><graphic xmlns:xlink="http://www.w3.org/1999/xlink" xlink:href="bdj-12-e134364-g003_d.jpg" xlink:type="simple" position="float" orientation="portrait" id="oo_1015131.jpg"><uri content-type="original_file" xlink:type="simple">https://binary.pensoft.net/fig/1015131</uri></graphic></fig><fig id="F11191168" position="float" orientation="portrait"><object-id xmlns:xlink="http://www.w3.org/1999/xlink" content-type="arpha" xlink:type="simple">00634300-8BC6-5BDA-B58A-DE7ED79C4175</object-id><object-id xmlns:xlink="http://www.w3.org/1999/xlink" content-type="doi" xlink:type="simple">10.3897/BDJ.12.e134364.figure3e</object-id><label>Figure 3e.</label><caption><p><italic><tp:taxon-name><tp:taxon-name-part taxon-name-part-type="genus" reg="Scarabaeus">S.</tp:taxon-name-part><tp:taxon-name-part taxon-name-part-type="species" reg="sakalava">sakalava</tp:taxon-name-part></tp:taxon-name></italic> (holotype), male protibia;</p></caption><graphic xmlns:xlink="http://www.w3.org/1999/xlink" xlink:href="bdj-12-e134364-g003_e.jpg" xlink:type="simple" position="float" orientation="portrait" id="oo_986227.jpg"><uri content-type="original_file" xlink:type="simple">https://binary.pensoft.net/fig/986227</uri></graphic></fig><fig id="F11191169" position="float" orientation="portrait"><object-id xmlns:xlink="http://www.w3.org/1999/xlink" content-type="arpha" xlink:type="simple">9870B8E2-8841-541F-997C-57A503E42E2C</object-id><object-id xmlns:xlink="http://www.w3.org/1999/xlink" content-type="doi" xlink:type="simple">10.3897/BDJ.12.e134364.figure3f</object-id><label>Figure 3f.</label><caption><p><italic><tp:taxon-name><tp:taxon-name-part taxon-name-part-type="genus" reg="Scarabaeus">S.</tp:taxon-name-part><tp:taxon-name-part taxon-name-part-type="species" reg="viettei">viettei</tp:taxon-name-part></tp:taxon-name></italic>, male protibia.</p></caption><graphic xmlns:xlink="http://www.w3.org/1999/xlink" xlink:href="bdj-12-e134364-g003_f.jpg" xlink:type="simple" position="float" orientation="portrait" id="oo_986226.jpg"><uri content-type="original_file" xlink:type="simple">https://binary.pensoft.net/fig/986226</uri></graphic></fig></fig-group><fig id="F11191164" position="float" orientation="portrait"><object-id xmlns:xlink="http://www.w3.org/1999/xlink" content-type="arpha" xlink:type="simple">DDE98184-27F1-57D1-A6FB-AA1F28E60D4C</object-id><object-id xmlns:xlink="http://www.w3.org/1999/xlink" content-type="doi" xlink:type="simple">10.3897/BDJ.12.e134364.figure3a</object-id><label>Figure 3a.</label><caption><p><italic><tp:taxon-name><tp:taxon-name-part taxon-name-part-type="genus" reg="Scarabaeus">S.</tp:taxon-name-part><tp:taxon-name-part taxon-name-part-type="species" reg="sakalava">sakalava</tp:taxon-name-part></tp:taxon-name></italic> sp. nov. (holotype), anterolateral pronotal angle;</p></caption><graphic xmlns:xlink="http://www.w3.org/1999/xlink" xlink:href="bdj-12-e134364-g003_a.jpg" xlink:type="simple" position="float" orientation="portrait" id="oo_1015128.jpg"><uri content-type="original_file" xlink:type="simple">https://binary.pensoft.net/fig/1015128</uri></graphic></fig><fig id="F11191165" position="float" orientation="portrait"><object-id xmlns:xlink="http://www.w3.org/1999/xlink" content-type="arpha" xlink:type="simple">0EE28A01-200C-5991-AFEA-C5910484CACD</object-id><object-id xmlns:xlink="http://www.w3.org/1999/xlink" content-type="doi" xlink:type="simple">10.3897/BDJ.12.e134364.figure3b</object-id><label>Figure 3b.</label><caption><p><italic><tp:taxon-name><tp:taxon-name-part taxon-name-part-type="genus" reg="Scarabaeus">S.</tp:taxon-name-part><tp:taxon-name-part taxon-name-part-type="species" reg="viettei">viettei</tp:taxon-name-part></tp:taxon-name></italic> (Paulian, 1953), anterolateral pronotal angle;</p></caption><graphic xmlns:xlink="http://www.w3.org/1999/xlink" xlink:href="bdj-12-e134364-g003_b.jpg" xlink:type="simple" position="float" orientation="portrait" id="oo_1015125.jpg"><uri content-type="original_file" xlink:type="simple">https://binary.pensoft.net/fig/1015125</uri></graphic></fig><fig id="F11191166" position="float" orientation="portrait"><object-id xmlns:xlink="http://www.w3.org/1999/xlink" content-type="arpha" xlink:type="simple">8C896A39-5C82-55F1-9D77-772C8B53D474</object-id><object-id xmlns:xlink="http://www.w3.org/1999/xlink" content-type="doi" xlink:type="simple">10.3897/BDJ.12.e134364.figure3c</object-id><label>Figure 3c.</label><caption><p><italic><tp:taxon-name><tp:taxon-name-part taxon-name-part-type="genus" reg="Scarabaeus">S.</tp:taxon-name-part><tp:taxon-name-part taxon-name-part-type="species" reg="sakalava">sakalava</tp:taxon-name-part></tp:taxon-name></italic> (paratype), female frontal tubercle;</p></caption><graphic xmlns:xlink="http://www.w3.org/1999/xlink" xlink:href="bdj-12-e134364-g003_c.jpg" xlink:type="simple" position="float" orientation="portrait" id="oo_1015130.jpg"><uri content-type="original_file" xlink:type="simple">https://binary.pensoft.net/fig/1015130</uri></graphic></fig><fig id="F11191167" position="float" orientation="portrait"><object-id xmlns:xlink="http://www.w3.org/1999/xlink" content-type="arpha" xlink:type="simple">6E01409C-AFD8-5B7F-A772-223ECD2D3A72</object-id><object-id xmlns:xlink="http://www.w3.org/1999/xlink" content-type="doi" xlink:type="simple">10.3897/BDJ.12.e134364.figure3d</object-id><label>Figure 3d.</label><caption><p><italic><tp:taxon-name><tp:taxon-name-part taxon-name-part-type="genus" reg="Scarabaeus">S.</tp:taxon-name-part><tp:taxon-name-part taxon-name-part-type="species" reg="viettei">viettei</tp:taxon-name-part></tp:taxon-name></italic>, female frontal tubercle;</p></caption><graphic xmlns:xlink="http://www.w3.org/1999/xlink" xlink:href="bdj-12-e134364-g003_d.jpg" xlink:type="simple" position="float" orientation="portrait" id="oo_1015131.jpg"><uri content-type="original_file" xlink:type="simple">https://binary.pensoft.net/fig/1015131</uri></graphic></fig><fig-group id="F11191204" position="float" orientation="portrait"><caption><p>Male genitalia of Malagasy <italic><tp:taxon-name><tp:taxon-name-part taxon-name-part-type="genus" reg="Scarabaeus">Scarabaeus</tp:taxon-name-part></tp:taxon-name></italic> (<italic>sensu lato</italic>) species. 1: aedeagus in lateral view; 2: parameres in frontal view; 3: parameres in dorsal view; 4: endophallus with endophallites annotated according to <xref ref-type="bibr" rid="B11196157">Tarasov and Dimitrov (2016)</xref>:</p></caption><fig id="F11191216" position="float" orientation="portrait"><object-id xmlns:xlink="http://www.w3.org/1999/xlink" content-type="arpha" xlink:type="simple">BE21E949-8721-51B5-A521-945C7D2209EC</object-id><object-id xmlns:xlink="http://www.w3.org/1999/xlink" content-type="doi" xlink:type="simple">10.3897/BDJ.12.e134364.figure4a</object-id><label>Figure 4a.</label><caption><p><italic><tp:taxon-name><tp:taxon-name-part taxon-name-part-type="genus" reg="Scarabaeus">S.</tp:taxon-name-part><tp:taxon-name-part taxon-name-part-type="species" reg="sakalava">sakalava</tp:taxon-name-part></tp:taxon-name></italic> sp. nov.;</p></caption><graphic xmlns:xlink="http://www.w3.org/1999/xlink" xlink:href="bdj-12-e134364-g004_a.jpg" xlink:type="simple" position="float" orientation="portrait" id="oo_1031283.jpg"><uri content-type="original_file" xlink:type="simple">https://binary.pensoft.net/fig/1031283</uri></graphic></fig><fig id="F11191217" position="float" orientation="portrait"><object-id xmlns:xlink="http://www.w3.org/1999/xlink" content-type="arpha" xlink:type="simple">155ED744-73DE-5B44-A677-B36A8ECBF04D</object-id><object-id xmlns:xlink="http://www.w3.org/1999/xlink" content-type="doi" xlink:type="simple">10.3897/BDJ.12.e134364.figure4b</object-id><label>Figure 4b.</label><caption><p><italic><tp:taxon-name><tp:taxon-name-part taxon-name-part-type="genus" reg="Scarabaeus">S.</tp:taxon-name-part><tp:taxon-name-part taxon-name-part-type="species" reg="viettei">viettei</tp:taxon-name-part></tp:taxon-name></italic> (Paulian, 1953);</p></caption><graphic xmlns:xlink="http://www.w3.org/1999/xlink" xlink:href="bdj-12-e134364-g004_b.jpg" xlink:type="simple" position="float" orientation="portrait" id="oo_1110053.jpg"><uri content-type="original_file" xlink:type="simple">https://binary.pensoft.net/fig/1110053</uri></graphic></fig><fig id="F11191218" position="float" orientation="portrait"><object-id xmlns:xlink="http://www.w3.org/1999/xlink" content-type="arpha" xlink:type="simple">6DF41B1F-0B95-50E8-B827-0252382D25FD</object-id><object-id xmlns:xlink="http://www.w3.org/1999/xlink" content-type="doi" xlink:type="simple">10.3897/BDJ.12.e134364.figure4c</object-id><label>Figure 4c.</label><caption><p><italic><tp:taxon-name><tp:taxon-name-part taxon-name-part-type="genus" reg="Scarabaeus">S.</tp:taxon-name-part><tp:taxon-name-part taxon-name-part-type="species" reg="radama">radama</tp:taxon-name-part></tp:taxon-name></italic> Fairmaire, 1895.</p></caption><graphic xmlns:xlink="http://www.w3.org/1999/xlink" xlink:href="bdj-12-e134364-g004_c.jpg" xlink:type="simple" position="float" orientation="portrait" id="oo_1110054.jpg"><uri content-type="original_file" xlink:type="simple">https://binary.pensoft.net/fig/1110054</uri></graphic></fig></fig-group><fig id="F11191216" position="float" orientation="portrait"><object-id xmlns:xlink="http://www.w3.org/1999/xlink" content-type="arpha" xlink:type="simple">BE21E949-8721-51B5-A521-945C7D2209EC</object-id><object-id xmlns:xlink="http://www.w3.org/1999/xlink" content-type="doi" xlink:type="simple">10.3897/BDJ.12.e134364.figure4a</object-id><label>Figure 4a.</label><caption><p><italic><tp:taxon-name><tp:taxon-name-part taxon-name-part-type="genus" reg="Scarabaeus">S.</tp:taxon-name-part><tp:taxon-name-part taxon-name-part-type="species" reg="sakalava">sakalava</tp:taxon-name-part></tp:taxon-name></italic> sp. nov.;</p></caption><graphic xmlns:xlink="http://www.w3.org/1999/xlink" xlink:href="bdj-12-e134364-g004_a.jpg" xlink:type="simple" position="float" orientation="portrait" id="oo_1031283.jpg"><uri content-type="original_file" xlink:type="simple">https://binary.pensoft.net/fig/1031283</uri></graphic></fig><fig id="F11191217" position="float" orientation="portrait"><object-id xmlns:xlink="http://www.w3.org/1999/xlink" content-type="arpha" xlink:type="simple">155ED744-73DE-5B44-A677-B36A8ECBF04D</object-id><object-id xmlns:xlink="http://www.w3.org/1999/xlink" content-type="doi" xlink:type="simple">10.3897/BDJ.12.e134364.figure4b</object-id><label>Figure 4b.</label><caption><p><italic><tp:taxon-name><tp:taxon-name-part taxon-name-part-type="genus" reg="Scarabaeus">S.</tp:taxon-name-part><tp:taxon-name-part taxon-name-part-type="species" reg="viettei">viettei</tp:taxon-name-part></tp:taxon-name></italic> (Paulian, 1953);</p></caption><graphic xmlns:xlink="http://www.w3.org/1999/xlink" xlink:href="bdj-12-e134364-g004_b.jpg" xlink:type="simple" position="float" orientation="portrait" id="oo_1110053.jpg"><uri content-type="original_file" xlink:type="simple">https://binary.pensoft.net/fig/1110053</uri></graphic></fig><fig id="F11191168" position="float" orientation="portrait"><object-id xmlns:xlink="http://www.w3.org/1999/xlink" content-type="arpha" xlink:type="simple">00634300-8BC6-5BDA-B58A-DE7ED79C4175</object-id><object-id xmlns:xlink="http://www.w3.org/1999/xlink" content-type="doi" xlink:type="simple">10.3897/BDJ.12.e134364.figure3e</object-id><label>Figure 3e.</label><caption><p><italic><tp:taxon-name><tp:taxon-name-part taxon-name-part-type="genus" reg="Scarabaeus">S.</tp:taxon-name-part><tp:taxon-name-part taxon-name-part-type="species" reg="sakalava">sakalava</tp:taxon-name-part></tp:taxon-name></italic> (holotype), male protibia;</p></caption><graphic xmlns:xlink="http://www.w3.org/1999/xlink" xlink:href="bdj-12-e134364-g003_e.jpg" xlink:type="simple" position="float" orientation="portrait" id="oo_986227.jpg"><uri content-type="original_file" xlink:type="simple">https://binary.pensoft.net/fig/986227</uri></graphic></fig><fig id="F11191169" position="float" orientation="portrait"><object-id xmlns:xlink="http://www.w3.org/1999/xlink" content-type="arpha" xlink:type="simple">9870B8E2-8841-541F-997C-57A503E42E2C</object-id><object-id xmlns:xlink="http://www.w3.org/1999/xlink" content-type="doi" xlink:type="simple">10.3897/BDJ.12.e134364.figure3f</object-id><label>Figure 3f.</label><caption><p><italic><tp:taxon-name><tp:taxon-name-part taxon-name-part-type="genus" reg="Scarabaeus">S.</tp:taxon-name-part><tp:taxon-name-part taxon-name-part-type="species" reg="viettei">viettei</tp:taxon-name-part></tp:taxon-name></italic>, male protibia.</p></caption><graphic xmlns:xlink="http://www.w3.org/1999/xlink" xlink:href="bdj-12-e134364-g003_f.jpg" xlink:type="simple" position="float" orientation="portrait" id="oo_986226.jpg"><uri content-type="original_file" xlink:type="simple">https://binary.pensoft.net/fig/986226</uri></graphic></fig><fig id="F11192455" position="float" orientation="portrait"><object-id xmlns:xlink="http://www.w3.org/1999/xlink" content-type="arpha" xlink:type="simple">B5AF46DB-B9C5-5963-BC2D-41809904E858</object-id><object-id xmlns:xlink="http://www.w3.org/1999/xlink" content-type="doi" xlink:type="simple">10.3897/BDJ.12.e134364.figure5</object-id><label>Figure 5.</label><caption><p>Distribution map of Malagasy <italic><tp:taxon-name><tp:taxon-name-part taxon-name-part-type="genus" reg="Scarabaeus">Scarabaeus</tp:taxon-name-part></tp:taxon-name></italic> annotated with ecoregions.</p></caption><graphic xmlns:xlink="http://www.w3.org/1999/xlink" xlink:href="bdj-12-e134364-g005.jpg" position="float" id="oo_1145343.jpg" orientation="portrait" xlink:type="simple"><uri content-type="original_file" xlink:type="simple">https://binary.pensoft.net/fig/1145343</uri></graphic></fig></tp:treatment-sec><ref-list><ref id="B11196157"><element-citation xmlns:xlink="http://www.w3.org/1999/xlink" publication-type="article" xlink:type="simple"><person-group person-group-type="author"><name name-style="western"><surname>Tarasov</surname><given-names>S.</given-names></name><name name-style="western"><surname>Dimitrov</surname><given-names>D.</given-names></name></person-group><year>2016</year><article-title>Multigene phylogenetic analysis redefines dung beetles relationships and classification (<tp:taxon-name><tp:taxon-name-part taxon-name-part-type="order">Coleoptera</tp:taxon-name-part></tp:taxon-name>: <tp:taxon-name><tp:taxon-name-part taxon-name-part-type="family">Scarabaeidae</tp:taxon-name-part></tp:taxon-name>: <tp:taxon-name><tp:taxon-name-part taxon-name-part-type="subfamily">Scarabaeinae</tp:taxon-name-part></tp:taxon-name></article-title><source>BMC evolutionary biology</source><volume>16</volume><fpage>1</fpage><lpage>19</lpage><pub-id pub-id-type="doi">10.1186/s12862-016-0822-x</pub-id></element-citation></ref><ref id="B11362255"><element-citation xmlns:xlink="http://www.w3.org/1999/xlink" publication-type="website" xlink:type="simple"><person-group person-group-type="author"><name name-style="western"><surname>Wikipedia</surname></name></person-group><article-title>Sakalava people.</article-title><uri xlink:type="simple">https://en.wikipedia.org/w/index.php?title=Sakalava_people&amp;oldid=1215100040</uri><date-in-citation content-type="access-date">2024-04-03T00:00:00+03:00</date-in-citation></element-citation></ref><ref id="B11194648"><element-citation xmlns:xlink="http://www.w3.org/1999/xlink" publication-type="article" xlink:type="simple"><person-group person-group-type="author"><name name-style="western"><surname>Mostert</surname><given-names>L. E.</given-names></name><name name-style="western"><surname>Scholtz</surname><given-names>C. H.</given-names></name></person-group><year>1986</year><article-title>Systematics of the subtribe <tp:taxon-name><tp:taxon-name-part taxon-name-part-type="subtribe">Scarabaeina</tp:taxon-name-part></tp:taxon-name> (<tp:taxon-name><tp:taxon-name-part taxon-name-part-type="order">Coleoptera</tp:taxon-name-part></tp:taxon-name>: <tp:taxon-name><tp:taxon-name-part taxon-name-part-type="family">Scarabaeidae</tp:taxon-name-part></tp:taxon-name>)</article-title><source>Entomology Memoir, Department of Agriculture and Water Supply, Republic of South Africa</source><volume>65</volume><fpage>1</fpage><lpage>25</lpage></element-citation></ref><ref id="B11194691"><element-citation xmlns:xlink="http://www.w3.org/1999/xlink" publication-type="article" xlink:type="simple"><person-group person-group-type="author"><name name-style="western"><surname>Rahagalala</surname><given-names>P.</given-names></name><name name-style="western"><surname>Viljanen</surname><given-names>H.</given-names></name><name name-style="western"><surname>Hottola</surname><given-names>J.</given-names></name><name name-style="western"><surname>Hanski</surname><given-names>I.</given-names></name></person-group><year>2009</year><article-title>Assemblages of dung beetles using cattle dung in Madagascar</article-title><source>African Entomology</source><volume>17</volume><fpage>71</fpage><lpage>89</lpage><pub-id pub-id-type="doi">10.4001/003.017.0109</pub-id></element-citation></ref></ref-list></tp:taxon-treatment>
