# Supplementary material for: Beyond natural language: an ontology-based description of a new Scarabaeus dung beetle from Madagascar (Coleoptera, Scarabaeinae)
Source: Biodivers Data J. 2024 Oct 21;12:e134364. doi: 10.3897/BDJ.12.e134364 (PMC11519661; doi:10.3897/BDJ.12.e134364)
Supplement: XML Treatment for Scarabaeus viettei [file BDJ.12.e134364-treatment2.xml]

<!DOCTYPE tp:taxon-treatment
  PUBLIC "-//TaxonX//DTD Taxonomic Treatment Publishing DTD v0 20100105//EN" "tax-treatment-NSO.dtd">
<tp:taxon-treatment xmlns:tp="http://www.plazi.org/taxpub"><tp:treatment-meta><mixed-citation publication-type="journal"><person-group><name><surname>Montanaro</surname><given-names>Giulio</given-names></name><name><surname>Tarasov</surname><given-names>Sergei</given-names></name></person-group><article-title>Beyond natural language: an ontology-based description of a new <italic><tp:taxon-name><tp:taxon-name-part taxon-name-part-type="genus" reg="Scarabaeus">Scarabaeus</tp:taxon-name-part></tp:taxon-name></italic> dung beetle from Madagascar (<tp:taxon-name><tp:taxon-name-part taxon-name-part-type="order">Coleoptera</tp:taxon-name-part></tp:taxon-name>, <tp:taxon-name><tp:taxon-name-part taxon-name-part-type="subfamily">Scarabaeinae</tp:taxon-name-part></tp:taxon-name>)</article-title><source>Biodivers Data J</source><day>21</day><month>10</month><year>2024</year><volume>12</volume><pub-id pub-id-type="doi">10.3897/BDJ.12.e134364</pub-id></mixed-citation></tp:treatment-meta><tp:nomenclature><tp:taxon-name>
            <object-id xmlns:xlink="http://www.w3.org/1999/xlink" content-type="arpha" xlink:type="simple">1801FAE3-8208-5C11-B6C3-8608244F3C98</object-id>
            <tp:taxon-name-part taxon-name-part-type="genus">Scarabaeus</tp:taxon-name-part>
            <tp:taxon-name-part taxon-name-part-type="species">viettei</tp:taxon-name-part>
          </tp:taxon-name><tp:taxon-authority>(Paulian, 1953)</tp:taxon-authority><tp:nomenclature-citation-list><tp:nomenclature-citation><tp:taxon-name>
                <tp:taxon-name-part taxon-name-part-type="genus" reg="Madateuchus">Madateuchus</tp:taxon-name-part>
                <tp:taxon-name-part taxon-name-part-type="species" reg="viettei">viettei</tp:taxon-name-part>
              </tp:taxon-name><comment>: <xref ref-type="bibr" rid="B11194682">Paulian (1953)</xref>: 25; <xref ref-type="bibr" rid="B11194673">Paulian and Lebis (1960)</xref>: 12; <xref ref-type="bibr" rid="B11194730">Harrison et al. (2003)</xref>: 349; <xref ref-type="bibr" rid="B11305805">Ziani and Gudenzi (2012)</xref>: 139;</comment></tp:nomenclature-citation><tp:nomenclature-citation><tp:taxon-name>
                <tp:taxon-name-part taxon-name-part-type="genus" reg="Scarabaeus">Scarabaeus</tp:taxon-name-part>
                <tp:taxon-name-part taxon-name-part-type="species" reg="viettei">viettei</tp:taxon-name-part>
              </tp:taxon-name><comment>: <xref ref-type="bibr" rid="B11194648">Mostert and Scholtz (1986)</xref>: 11; <xref ref-type="bibr" rid="B11315974">Zídek and Pokorný (2004)</xref>: 10; <xref ref-type="bibr" rid="B11194691">Rahagalala et al. (2009)</xref>: 71; <xref ref-type="bibr" rid="B9990344">Sole et al. (2011)</xref>: 31; <xref ref-type="bibr" rid="B9989159">Deschodt et al. (2021)</xref>: 4.</comment></tp:nomenclature-citation></tp:nomenclature-citation-list></tp:nomenclature><tp:treatment-sec sec-type="materials"><title>Materials</title><list list-type="alpha-lower" list-content="occurrences"><list-item><p><bold>Type status:</bold> <named-content xmlns:xlink="http://www.w3.org/1999/xlink" content-type="dwc:typeStatus" xlink:type="simple">Other material</named-content>. <bold>Occurrence:</bold> recordedBy: <named-content xmlns:xlink="http://www.w3.org/1999/xlink" content-type="dwc:recordedBy" xlink:type="simple">A. Peyrieras</named-content>; individualCount: <named-content xmlns:xlink="http://www.w3.org/1999/xlink" content-type="dwc:individualCount" xlink:type="simple">5</named-content>; sex: <named-content xmlns:xlink="http://www.w3.org/1999/xlink" content-type="dwc:sex" xlink:type="simple">male</named-content>; lifeStage: <named-content xmlns:xlink="http://www.w3.org/1999/xlink" content-type="dwc:lifeStage" xlink:type="simple">adult</named-content>; occurrenceID: <named-content xmlns:xlink="http://www.w3.org/1999/xlink" content-type="dwc:occurrenceID" xlink:type="simple">A16A41AD-FA81-5488-BC2D-3F53D3C45779</named-content>; <bold>Taxon:</bold> taxonID: <named-content xmlns:xlink="http://www.w3.org/1999/xlink" content-type="dwc:taxonID" xlink:type="simple">urn:lsid:biosci.ohio-state.edu:osuc_names:275502</named-content>; scientificName: <named-content xmlns:xlink="http://www.w3.org/1999/xlink" content-type="dwc:scientificName" xlink:type="simple"><tp:taxon-name><tp:taxon-name-part taxon-name-part-type="genus" reg="Scarabaeus">Scarabaeus</tp:taxon-name-part><tp:taxon-name-part taxon-name-part-type="species" reg="viettei">viettei</tp:taxon-name-part></tp:taxon-name></named-content>; scientificNameAuthorship: <named-content xmlns:xlink="http://www.w3.org/1999/xlink" content-type="dwc:scientificNameAuthorship" xlink:type="simple">(Paulian, 1953)</named-content>; <bold>Location:</bold> country: <named-content xmlns:xlink="http://www.w3.org/1999/xlink" content-type="dwc:country" xlink:type="simple">Madagascar</named-content>; stateProvince: <named-content xmlns:xlink="http://www.w3.org/1999/xlink" content-type="dwc:stateProvince" xlink:type="simple">Mahajanga</named-content>; locality: <named-content xmlns:xlink="http://www.w3.org/1999/xlink" content-type="dwc:locality" xlink:type="simple">Ankarafantsika, Ampijoroa Lake</named-content>; verbatimLocality: <named-content xmlns:xlink="http://www.w3.org/1999/xlink" content-type="dwc:verbatimLocality" xlink:type="simple">MADAGASCAR OUEST, ANPIJORO, Ankarafantsy Lac</named-content>; decimalLatitude: <named-content xmlns:xlink="http://www.w3.org/1999/xlink" content-type="dwc:decimalLatitude" xlink:type="simple">-16.312</named-content>; decimalLongitude: <named-content xmlns:xlink="http://www.w3.org/1999/xlink" content-type="dwc:decimalLongitude" xlink:type="simple">46.816</named-content>; georeferenceProtocol: <named-content xmlns:xlink="http://www.w3.org/1999/xlink" content-type="dwc:georeferenceProtocol" xlink:type="simple">GPS</named-content>; georeferenceRemarks: <named-content xmlns:xlink="http://www.w3.org/1999/xlink" content-type="dwc:georeferenceRemarks" xlink:type="simple">coordinates inferred from locality name</named-content>; <bold>Identification:</bold> identifiedBy: <named-content xmlns:xlink="http://www.w3.org/1999/xlink" content-type="dwc:identifiedBy" xlink:type="simple">Giulio Montanaro</named-content>; dateIdentified: <named-content xmlns:xlink="http://www.w3.org/1999/xlink" content-type="dwc:dateIdentified" xlink:type="simple">2023</named-content>; <bold>Event:</bold> eventDate: <named-content xmlns:xlink="http://www.w3.org/1999/xlink" content-type="dwc:eventDate" xlink:type="simple">01-1976</named-content>; <bold>Record Level:</bold> institutionID: <named-content xmlns:xlink="http://www.w3.org/1999/xlink" content-type="dwc:institutionID" xlink:type="simple">http://biocol.org/urn:lsid:biocol.org:col:34988</named-content>; institutionCode: <named-content xmlns:xlink="http://www.w3.org/1999/xlink" content-type="dwc:institutionCode" xlink:type="simple">MNHN</named-content>; basisOfRecord: <named-content xmlns:xlink="http://www.w3.org/1999/xlink" content-type="dwc:basisOfRecord" xlink:type="simple">PreservedSpecimen</named-content></p></list-item><list-item><p><bold>Type status:</bold> <named-content xmlns:xlink="http://www.w3.org/1999/xlink" content-type="dwc:typeStatus" xlink:type="simple">Other material</named-content>. <bold>Occurrence:</bold> recordedBy: <named-content xmlns:xlink="http://www.w3.org/1999/xlink" content-type="dwc:recordedBy" xlink:type="simple">A. Peyrieras</named-content>; individualCount: <named-content xmlns:xlink="http://www.w3.org/1999/xlink" content-type="dwc:individualCount" xlink:type="simple">13</named-content>; sex: <named-content xmlns:xlink="http://www.w3.org/1999/xlink" content-type="dwc:sex" xlink:type="simple">female</named-content>; lifeStage: <named-content xmlns:xlink="http://www.w3.org/1999/xlink" content-type="dwc:lifeStage" xlink:type="simple">adult</named-content>; occurrenceID: <named-content xmlns:xlink="http://www.w3.org/1999/xlink" content-type="dwc:occurrenceID" xlink:type="simple">747D9F5E-BB05-5CAE-AD82-3A5552796FF8</named-content>; <bold>Taxon:</bold> taxonID: <named-content xmlns:xlink="http://www.w3.org/1999/xlink" content-type="dwc:taxonID" xlink:type="simple">urn:lsid:biosci.ohio-state.edu:osuc_names:275502</named-content>; scientificName: <named-content xmlns:xlink="http://www.w3.org/1999/xlink" content-type="dwc:scientificName" xlink:type="simple"><tp:taxon-name><tp:taxon-name-part taxon-name-part-type="genus" reg="Scarabaeus">Scarabaeus</tp:taxon-name-part><tp:taxon-name-part taxon-name-part-type="species" reg="viettei">viettei</tp:taxon-name-part></tp:taxon-name></named-content>; scientificNameAuthorship: <named-content xmlns:xlink="http://www.w3.org/1999/xlink" content-type="dwc:scientificNameAuthorship" xlink:type="simple">(Paulian, 1953)</named-content>; <bold>Location:</bold> country: <named-content xmlns:xlink="http://www.w3.org/1999/xlink" content-type="dwc:country" xlink:type="simple">Madagascar</named-content>; stateProvince: <named-content xmlns:xlink="http://www.w3.org/1999/xlink" content-type="dwc:stateProvince" xlink:type="simple">Mahajanga</named-content>; locality: <named-content xmlns:xlink="http://www.w3.org/1999/xlink" content-type="dwc:locality" xlink:type="simple">Ankarafantsika, Ampijoroa Lake</named-content>; verbatimLocality: <named-content xmlns:xlink="http://www.w3.org/1999/xlink" content-type="dwc:verbatimLocality" xlink:type="simple">MADAGASCAR OUEST, ANPIJORO, Ankarafantsy Lac</named-content>; decimalLatitude: <named-content xmlns:xlink="http://www.w3.org/1999/xlink" content-type="dwc:decimalLatitude" xlink:type="simple">-16.312</named-content>; decimalLongitude: <named-content xmlns:xlink="http://www.w3.org/1999/xlink" content-type="dwc:decimalLongitude" xlink:type="simple">46.816</named-content>; georeferenceProtocol: <named-content xmlns:xlink="http://www.w3.org/1999/xlink" content-type="dwc:georeferenceProtocol" xlink:type="simple">GPS</named-content>; georeferenceRemarks: <named-content xmlns:xlink="http://www.w3.org/1999/xlink" content-type="dwc:georeferenceRemarks" xlink:type="simple">coordinates inferred from locality name</named-content>; <bold>Identification:</bold> identifiedBy: <named-content xmlns:xlink="http://www.w3.org/1999/xlink" content-type="dwc:identifiedBy" xlink:type="simple">Giulio Montanaro</named-content>; dateIdentified: <named-content xmlns:xlink="http://www.w3.org/1999/xlink" content-type="dwc:dateIdentified" xlink:type="simple">2023</named-content>; <bold>Event:</bold> eventDate: <named-content xmlns:xlink="http://www.w3.org/1999/xlink" content-type="dwc:eventDate" xlink:type="simple">01-1976</named-content>; <bold>Record Level:</bold> institutionID: <named-content xmlns:xlink="http://www.w3.org/1999/xlink" content-type="dwc:institutionID" xlink:type="simple">http://biocol.org/urn:lsid:biocol.org:col:34988</named-content>; institutionCode: <named-content xmlns:xlink="http://www.w3.org/1999/xlink" content-type="dwc:institutionCode" xlink:type="simple">MNHN</named-content>; basisOfRecord: <named-content xmlns:xlink="http://www.w3.org/1999/xlink" content-type="dwc:basisOfRecord" xlink:type="simple">PreservedSpecimen</named-content></p></list-item><list-item><p><bold>Type status:</bold> <named-content xmlns:xlink="http://www.w3.org/1999/xlink" content-type="dwc:typeStatus" xlink:type="simple">Other material</named-content>. <bold>Occurrence:</bold> individualCount: <named-content xmlns:xlink="http://www.w3.org/1999/xlink" content-type="dwc:individualCount" xlink:type="simple">1</named-content>; sex: <named-content xmlns:xlink="http://www.w3.org/1999/xlink" content-type="dwc:sex" xlink:type="simple">male</named-content>; lifeStage: <named-content xmlns:xlink="http://www.w3.org/1999/xlink" content-type="dwc:lifeStage" xlink:type="simple">adult</named-content>; occurrenceID: <named-content xmlns:xlink="http://www.w3.org/1999/xlink" content-type="dwc:occurrenceID" xlink:type="simple">CEC30914-A927-5C1B-8E73-FA8C6D7F7DF0</named-content>; <bold>Taxon:</bold> scientificName: <named-content xmlns:xlink="http://www.w3.org/1999/xlink" content-type="dwc:scientificName" xlink:type="simple"><tp:taxon-name><tp:taxon-name-part taxon-name-part-type="genus" reg="Scarabaeus">Scarabaeus</tp:taxon-name-part><tp:taxon-name-part taxon-name-part-type="species" reg="viettei">viettei</tp:taxon-name-part></tp:taxon-name></named-content>; scientificNameAuthorship: <named-content xmlns:xlink="http://www.w3.org/1999/xlink" content-type="dwc:scientificNameAuthorship" xlink:type="simple">(Paulian, 1953)</named-content>; <bold>Location:</bold> country: <named-content xmlns:xlink="http://www.w3.org/1999/xlink" content-type="dwc:country" xlink:type="simple">Madagascar</named-content>; stateProvince: <named-content xmlns:xlink="http://www.w3.org/1999/xlink" content-type="dwc:stateProvince" xlink:type="simple">Mahajanga</named-content>; locality: <named-content xmlns:xlink="http://www.w3.org/1999/xlink" content-type="dwc:locality" xlink:type="simple">Ankarafantsika forest, <tp:taxon-name><tp:taxon-name-part taxon-name-part-type="genus">Raharizonina</tp:taxon-name-part></tp:taxon-name></named-content>; verbatimLocality: <named-content xmlns:xlink="http://www.w3.org/1999/xlink" content-type="dwc:verbatimLocality" xlink:type="simple">Madagascar Nord-Ouest, det. Majunga, foręt Ankarafantsika 1200m, <tp:taxon-name><tp:taxon-name-part taxon-name-part-type="genus">Raharizonina</tp:taxon-name-part></tp:taxon-name></named-content>; decimalLatitude: <named-content xmlns:xlink="http://www.w3.org/1999/xlink" content-type="dwc:decimalLatitude" xlink:type="simple">-16.25</named-content>; decimalLongitude: <named-content xmlns:xlink="http://www.w3.org/1999/xlink" content-type="dwc:decimalLongitude" xlink:type="simple">46.917</named-content>; georeferenceProtocol: <named-content xmlns:xlink="http://www.w3.org/1999/xlink" content-type="dwc:georeferenceProtocol" xlink:type="simple">GPS</named-content>; georeferenceRemarks: <named-content xmlns:xlink="http://www.w3.org/1999/xlink" content-type="dwc:georeferenceRemarks" xlink:type="simple">coordinates inferred from locality name</named-content>; <bold>Identification:</bold> identifiedBy: <named-content xmlns:xlink="http://www.w3.org/1999/xlink" content-type="dwc:identifiedBy" xlink:type="simple">Giulio Montanaro</named-content>; dateIdentified: <named-content xmlns:xlink="http://www.w3.org/1999/xlink" content-type="dwc:dateIdentified" xlink:type="simple">2023</named-content>; <bold>Event:</bold> eventDate: <named-content xmlns:xlink="http://www.w3.org/1999/xlink" content-type="dwc:eventDate" xlink:type="simple">12-1959</named-content>; <bold>Record Level:</bold> institutionID: <named-content xmlns:xlink="http://www.w3.org/1999/xlink" content-type="dwc:institutionID" xlink:type="simple">http://biocol.org/urn:lsid:biocol.org:col:34988</named-content>; institutionCode: <named-content xmlns:xlink="http://www.w3.org/1999/xlink" content-type="dwc:institutionCode" xlink:type="simple">MNHN</named-content>; basisOfRecord: <named-content xmlns:xlink="http://www.w3.org/1999/xlink" content-type="dwc:basisOfRecord" xlink:type="simple">PreservedSpecimen</named-content></p></list-item><list-item><p><bold>Type status:</bold> <named-content xmlns:xlink="http://www.w3.org/1999/xlink" content-type="dwc:typeStatus" xlink:type="simple">Other material</named-content>. <bold>Occurrence:</bold> recordedBy: <named-content xmlns:xlink="http://www.w3.org/1999/xlink" content-type="dwc:recordedBy" xlink:type="simple">Peyrieras</named-content>; individualCount: <named-content xmlns:xlink="http://www.w3.org/1999/xlink" content-type="dwc:individualCount" xlink:type="simple">1</named-content>; sex: <named-content xmlns:xlink="http://www.w3.org/1999/xlink" content-type="dwc:sex" xlink:type="simple">male</named-content>; lifeStage: <named-content xmlns:xlink="http://www.w3.org/1999/xlink" content-type="dwc:lifeStage" xlink:type="simple">adult</named-content>; occurrenceID: <named-content xmlns:xlink="http://www.w3.org/1999/xlink" content-type="dwc:occurrenceID" xlink:type="simple">8A2EF327-5052-5B91-84A7-90519633C114</named-content>; <bold>Taxon:</bold> scientificName: <named-content xmlns:xlink="http://www.w3.org/1999/xlink" content-type="dwc:scientificName" xlink:type="simple"><tp:taxon-name><tp:taxon-name-part taxon-name-part-type="genus" reg="Scarabaeus">Scarabaeus</tp:taxon-name-part><tp:taxon-name-part taxon-name-part-type="species" reg="viettei">viettei</tp:taxon-name-part></tp:taxon-name></named-content>; scientificNameAuthorship: <named-content xmlns:xlink="http://www.w3.org/1999/xlink" content-type="dwc:scientificNameAuthorship" xlink:type="simple">(Paulian, 1953)</named-content>; <bold>Location:</bold> country: <named-content xmlns:xlink="http://www.w3.org/1999/xlink" content-type="dwc:country" xlink:type="simple">Madagascar</named-content>; stateProvince: <named-content xmlns:xlink="http://www.w3.org/1999/xlink" content-type="dwc:stateProvince" xlink:type="simple">Mahajanga</named-content>; locality: <named-content xmlns:xlink="http://www.w3.org/1999/xlink" content-type="dwc:locality" xlink:type="simple">Ankarafantsika, Ampijoroa Lake</named-content>; verbatimLocality: <named-content xmlns:xlink="http://www.w3.org/1999/xlink" content-type="dwc:verbatimLocality" xlink:type="simple">Ankarafantsy, Lac Ampijoroa, Peyrieras-III</named-content>; decimalLatitude: <named-content xmlns:xlink="http://www.w3.org/1999/xlink" content-type="dwc:decimalLatitude" xlink:type="simple">-16.312</named-content>; decimalLongitude: <named-content xmlns:xlink="http://www.w3.org/1999/xlink" content-type="dwc:decimalLongitude" xlink:type="simple">46.816</named-content>; georeferenceProtocol: <named-content xmlns:xlink="http://www.w3.org/1999/xlink" content-type="dwc:georeferenceProtocol" xlink:type="simple">GPS</named-content>; georeferenceRemarks: <named-content xmlns:xlink="http://www.w3.org/1999/xlink" content-type="dwc:georeferenceRemarks" xlink:type="simple">coordinates inferred from locality name</named-content>; <bold>Identification:</bold> identifiedBy: <named-content xmlns:xlink="http://www.w3.org/1999/xlink" content-type="dwc:identifiedBy" xlink:type="simple">Giulio Montanaro</named-content>; dateIdentified: <named-content xmlns:xlink="http://www.w3.org/1999/xlink" content-type="dwc:dateIdentified" xlink:type="simple">2023</named-content>; <bold>Event:</bold> eventDate: <named-content xmlns:xlink="http://www.w3.org/1999/xlink" content-type="dwc:eventDate" xlink:type="simple">Peyrieras-III</named-content>; <bold>Record Level:</bold> institutionID: <named-content xmlns:xlink="http://www.w3.org/1999/xlink" content-type="dwc:institutionID" xlink:type="simple">http://biocol.org/urn:lsid:biocol.org:col:34988</named-content>; institutionCode: <named-content xmlns:xlink="http://www.w3.org/1999/xlink" content-type="dwc:institutionCode" xlink:type="simple">MNHN</named-content>; basisOfRecord: <named-content xmlns:xlink="http://www.w3.org/1999/xlink" content-type="dwc:basisOfRecord" xlink:type="simple">PreservedSpecimen</named-content></p></list-item><list-item><p><bold>Type status:</bold> <named-content xmlns:xlink="http://www.w3.org/1999/xlink" content-type="dwc:typeStatus" xlink:type="simple">Other material</named-content>. <bold>Occurrence:</bold> recordedBy: <named-content xmlns:xlink="http://www.w3.org/1999/xlink" content-type="dwc:recordedBy" xlink:type="simple">Peyrieras</named-content>; individualCount: <named-content xmlns:xlink="http://www.w3.org/1999/xlink" content-type="dwc:individualCount" xlink:type="simple">1</named-content>; sex: <named-content xmlns:xlink="http://www.w3.org/1999/xlink" content-type="dwc:sex" xlink:type="simple">female</named-content>; lifeStage: <named-content xmlns:xlink="http://www.w3.org/1999/xlink" content-type="dwc:lifeStage" xlink:type="simple">adult</named-content>; occurrenceID: <named-content xmlns:xlink="http://www.w3.org/1999/xlink" content-type="dwc:occurrenceID" xlink:type="simple">EA2E4B39-6E96-56A2-B92E-9DB6A21E9BD3</named-content>; <bold>Taxon:</bold> scientificName: <named-content xmlns:xlink="http://www.w3.org/1999/xlink" content-type="dwc:scientificName" xlink:type="simple"><tp:taxon-name><tp:taxon-name-part taxon-name-part-type="genus" reg="Scarabaeus">Scarabaeus</tp:taxon-name-part><tp:taxon-name-part taxon-name-part-type="species" reg="viettei">viettei</tp:taxon-name-part></tp:taxon-name></named-content>; scientificNameAuthorship: <named-content xmlns:xlink="http://www.w3.org/1999/xlink" content-type="dwc:scientificNameAuthorship" xlink:type="simple">(Paulian, 1953)</named-content>; <bold>Location:</bold> country: <named-content xmlns:xlink="http://www.w3.org/1999/xlink" content-type="dwc:country" xlink:type="simple">Madagascar</named-content>; stateProvince: <named-content xmlns:xlink="http://www.w3.org/1999/xlink" content-type="dwc:stateProvince" xlink:type="simple">Mahajanga</named-content>; locality: <named-content xmlns:xlink="http://www.w3.org/1999/xlink" content-type="dwc:locality" xlink:type="simple">Ankarafantsika, Ampijoroa Lake</named-content>; verbatimLocality: <named-content xmlns:xlink="http://www.w3.org/1999/xlink" content-type="dwc:verbatimLocality" xlink:type="simple">Ankarafantsy, Lac Ampijoroa, Peyrieras-III</named-content>; decimalLatitude: <named-content xmlns:xlink="http://www.w3.org/1999/xlink" content-type="dwc:decimalLatitude" xlink:type="simple">-16.312</named-content>; decimalLongitude: <named-content xmlns:xlink="http://www.w3.org/1999/xlink" content-type="dwc:decimalLongitude" xlink:type="simple">46.816</named-content>; georeferenceProtocol: <named-content xmlns:xlink="http://www.w3.org/1999/xlink" content-type="dwc:georeferenceProtocol" xlink:type="simple">GPS</named-content>; georeferenceRemarks: <named-content xmlns:xlink="http://www.w3.org/1999/xlink" content-type="dwc:georeferenceRemarks" xlink:type="simple">coordinates inferred from locality name</named-content>; <bold>Identification:</bold> identifiedBy: <named-content xmlns:xlink="http://www.w3.org/1999/xlink" content-type="dwc:identifiedBy" xlink:type="simple">Giulio Montanaro</named-content>; dateIdentified: <named-content xmlns:xlink="http://www.w3.org/1999/xlink" content-type="dwc:dateIdentified" xlink:type="simple">2023</named-content>; <bold>Event:</bold> eventDate: <named-content xmlns:xlink="http://www.w3.org/1999/xlink" content-type="dwc:eventDate" xlink:type="simple">Peyrieras-III</named-content>; <bold>Record Level:</bold> institutionID: <named-content xmlns:xlink="http://www.w3.org/1999/xlink" content-type="dwc:institutionID" xlink:type="simple">http://biocol.org/urn:lsid:biocol.org:col:34988</named-content>; institutionCode: <named-content xmlns:xlink="http://www.w3.org/1999/xlink" content-type="dwc:institutionCode" xlink:type="simple">MNHN</named-content>; basisOfRecord: <named-content xmlns:xlink="http://www.w3.org/1999/xlink" content-type="dwc:basisOfRecord" xlink:type="simple">PreservedSpecimen</named-content></p></list-item><list-item><p><bold>Type status:</bold> <named-content xmlns:xlink="http://www.w3.org/1999/xlink" content-type="dwc:typeStatus" xlink:type="simple">Other material</named-content>. <bold>Occurrence:</bold> individualCount: <named-content xmlns:xlink="http://www.w3.org/1999/xlink" content-type="dwc:individualCount" xlink:type="simple">2</named-content>; sex: <named-content xmlns:xlink="http://www.w3.org/1999/xlink" content-type="dwc:sex" xlink:type="simple">male</named-content>; lifeStage: <named-content xmlns:xlink="http://www.w3.org/1999/xlink" content-type="dwc:lifeStage" xlink:type="simple">adult</named-content>; occurrenceID: <named-content xmlns:xlink="http://www.w3.org/1999/xlink" content-type="dwc:occurrenceID" xlink:type="simple">77C5EDEF-10AE-5357-B812-74C45749A48C</named-content>; <bold>Taxon:</bold> scientificName: <named-content xmlns:xlink="http://www.w3.org/1999/xlink" content-type="dwc:scientificName" xlink:type="simple"><tp:taxon-name><tp:taxon-name-part taxon-name-part-type="genus" reg="Scarabaeus">Scarabaeus</tp:taxon-name-part><tp:taxon-name-part taxon-name-part-type="species" reg="viettei">viettei</tp:taxon-name-part></tp:taxon-name></named-content>; scientificNameAuthorship: <named-content xmlns:xlink="http://www.w3.org/1999/xlink" content-type="dwc:scientificNameAuthorship" xlink:type="simple">(Paulian, 1953)</named-content>; <bold>Location:</bold> country: <named-content xmlns:xlink="http://www.w3.org/1999/xlink" content-type="dwc:country" xlink:type="simple">Madagascar</named-content>; stateProvince: <named-content xmlns:xlink="http://www.w3.org/1999/xlink" content-type="dwc:stateProvince" xlink:type="simple">Mahajanga</named-content>; locality: <named-content xmlns:xlink="http://www.w3.org/1999/xlink" content-type="dwc:locality" xlink:type="simple">Ampijoroa</named-content>; verbatimLocality: <named-content xmlns:xlink="http://www.w3.org/1999/xlink" content-type="dwc:verbatimLocality" xlink:type="simple">Ampijoroa, (XI/IX)</named-content>; decimalLatitude: <named-content xmlns:xlink="http://www.w3.org/1999/xlink" content-type="dwc:decimalLatitude" xlink:type="simple">-16.312</named-content>; decimalLongitude: <named-content xmlns:xlink="http://www.w3.org/1999/xlink" content-type="dwc:decimalLongitude" xlink:type="simple">46.816</named-content>; georeferenceProtocol: <named-content xmlns:xlink="http://www.w3.org/1999/xlink" content-type="dwc:georeferenceProtocol" xlink:type="simple">GPS</named-content>; georeferenceRemarks: <named-content xmlns:xlink="http://www.w3.org/1999/xlink" content-type="dwc:georeferenceRemarks" xlink:type="simple">coordinates inferred from locality name</named-content>; <bold>Identification:</bold> identifiedBy: <named-content xmlns:xlink="http://www.w3.org/1999/xlink" content-type="dwc:identifiedBy" xlink:type="simple">Giulio Montanaro</named-content>; dateIdentified: <named-content xmlns:xlink="http://www.w3.org/1999/xlink" content-type="dwc:dateIdentified" xlink:type="simple">2023</named-content>; <bold>Record Level:</bold> institutionID: <named-content xmlns:xlink="http://www.w3.org/1999/xlink" content-type="dwc:institutionID" xlink:type="simple">http://biocol.org/urn:lsid:biocol.org:col:34988</named-content>; institutionCode: <named-content xmlns:xlink="http://www.w3.org/1999/xlink" content-type="dwc:institutionCode" xlink:type="simple">MNHN</named-content>; basisOfRecord: <named-content xmlns:xlink="http://www.w3.org/1999/xlink" content-type="dwc:basisOfRecord" xlink:type="simple">PreservedSpecimen</named-content></p></list-item><list-item><p><bold>Type status:</bold> <named-content xmlns:xlink="http://www.w3.org/1999/xlink" content-type="dwc:typeStatus" xlink:type="simple">Other material</named-content>. <bold>Occurrence:</bold> catalogNumber: <named-content xmlns:xlink="http://www.w3.org/1999/xlink" content-type="dwc:catalogNumber" xlink:type="simple">http://id.luomus.fi/GZ.15819</named-content>; recordedBy: <named-content xmlns:xlink="http://www.w3.org/1999/xlink" content-type="dwc:recordedBy" xlink:type="simple">Hanski group</named-content>; individualCount: <named-content xmlns:xlink="http://www.w3.org/1999/xlink" content-type="dwc:individualCount" xlink:type="simple">1</named-content>; sex: <named-content xmlns:xlink="http://www.w3.org/1999/xlink" content-type="dwc:sex" xlink:type="simple">male</named-content>; lifeStage: <named-content xmlns:xlink="http://www.w3.org/1999/xlink" content-type="dwc:lifeStage" xlink:type="simple">adult</named-content>; occurrenceID: <named-content xmlns:xlink="http://www.w3.org/1999/xlink" content-type="dwc:occurrenceID" xlink:type="simple">E37678DE-4775-5166-A905-E7C661B168DA</named-content>; <bold>Taxon:</bold> scientificName: <named-content xmlns:xlink="http://www.w3.org/1999/xlink" content-type="dwc:scientificName" xlink:type="simple"><tp:taxon-name><tp:taxon-name-part taxon-name-part-type="genus" reg="Scarabaeus">Scarabaeus</tp:taxon-name-part><tp:taxon-name-part taxon-name-part-type="species" reg="viettei">viettei</tp:taxon-name-part></tp:taxon-name></named-content>; scientificNameAuthorship: <named-content xmlns:xlink="http://www.w3.org/1999/xlink" content-type="dwc:scientificNameAuthorship" xlink:type="simple">(Paulian, 1953)</named-content>; <bold>Location:</bold> country: <named-content xmlns:xlink="http://www.w3.org/1999/xlink" content-type="dwc:country" xlink:type="simple">Madagascar</named-content>; stateProvince: <named-content xmlns:xlink="http://www.w3.org/1999/xlink" content-type="dwc:stateProvince" xlink:type="simple">Mahajanga</named-content>; locality: <named-content xmlns:xlink="http://www.w3.org/1999/xlink" content-type="dwc:locality" xlink:type="simple">Ampondrabe, near Ankarafantsika</named-content>; verbatimLocality: <named-content xmlns:xlink="http://www.w3.org/1999/xlink" content-type="dwc:verbatimLocality" xlink:type="simple">Madagascar, Ampondrabe, near Ankarafantsika</named-content>; verbatimElevation: <named-content xmlns:xlink="http://www.w3.org/1999/xlink" content-type="dwc:verbatimElevation" xlink:type="simple">256m</named-content>; verbatimCoordinates: <named-content xmlns:xlink="http://www.w3.org/1999/xlink" content-type="dwc:verbatimCoordinates" xlink:type="simple"><named-content content-type="dwc:verbatimCoordinates" xlink:type="simple">16°19'28"S, 046°55'09"E</named-content></named-content>; decimalLatitude: <named-content xmlns:xlink="http://www.w3.org/1999/xlink" content-type="dwc:decimalLatitude" xlink:type="simple">-16.3244</named-content>; decimalLongitude: <named-content xmlns:xlink="http://www.w3.org/1999/xlink" content-type="dwc:decimalLongitude" xlink:type="simple">46.9191</named-content>; georeferenceProtocol: <named-content xmlns:xlink="http://www.w3.org/1999/xlink" content-type="dwc:georeferenceProtocol" xlink:type="simple">label</named-content>; <bold>Identification:</bold> identifiedBy: <named-content xmlns:xlink="http://www.w3.org/1999/xlink" content-type="dwc:identifiedBy" xlink:type="simple">Giulio Montanaro</named-content>; dateIdentified: <named-content xmlns:xlink="http://www.w3.org/1999/xlink" content-type="dwc:dateIdentified" xlink:type="simple">2023</named-content>; <bold>Event:</bold> samplingProtocol: <named-content xmlns:xlink="http://www.w3.org/1999/xlink" content-type="dwc:samplingProtocol" xlink:type="simple">fish bait trap</named-content>; eventDate: <named-content xmlns:xlink="http://www.w3.org/1999/xlink" content-type="dwc:eventDate" xlink:type="simple">23-11-2006</named-content>; <bold>Record Level:</bold> institutionID: <named-content xmlns:xlink="http://www.w3.org/1999/xlink" content-type="dwc:institutionID" xlink:type="simple">http://grbio.org/cool/2vmj-fp0v</named-content>; institutionCode: <named-content xmlns:xlink="http://www.w3.org/1999/xlink" content-type="dwc:institutionCode" xlink:type="simple">MZH</named-content>; basisOfRecord: <named-content xmlns:xlink="http://www.w3.org/1999/xlink" content-type="dwc:basisOfRecord" xlink:type="simple">PreservedSpecimen</named-content></p></list-item><list-item><p><bold>Type status:</bold> <named-content xmlns:xlink="http://www.w3.org/1999/xlink" content-type="dwc:typeStatus" xlink:type="simple">Other material</named-content>. <bold>Occurrence:</bold> catalogNumber: <named-content xmlns:xlink="http://www.w3.org/1999/xlink" content-type="dwc:catalogNumber" xlink:type="simple">http://id.luomus.fi/GZ.15820</named-content>; recordedBy: <named-content xmlns:xlink="http://www.w3.org/1999/xlink" content-type="dwc:recordedBy" xlink:type="simple">Hanski group</named-content>; individualCount: <named-content xmlns:xlink="http://www.w3.org/1999/xlink" content-type="dwc:individualCount" xlink:type="simple">1</named-content>; sex: <named-content xmlns:xlink="http://www.w3.org/1999/xlink" content-type="dwc:sex" xlink:type="simple">male</named-content>; lifeStage: <named-content xmlns:xlink="http://www.w3.org/1999/xlink" content-type="dwc:lifeStage" xlink:type="simple">adult</named-content>; occurrenceID: <named-content xmlns:xlink="http://www.w3.org/1999/xlink" content-type="dwc:occurrenceID" xlink:type="simple">6FFA3662-FB0D-54EC-A251-716F138B6B3B</named-content>; <bold>Taxon:</bold> scientificName: <named-content xmlns:xlink="http://www.w3.org/1999/xlink" content-type="dwc:scientificName" xlink:type="simple"><tp:taxon-name><tp:taxon-name-part taxon-name-part-type="genus" reg="Scarabaeus">Scarabaeus</tp:taxon-name-part><tp:taxon-name-part taxon-name-part-type="species" reg="viettei">viettei</tp:taxon-name-part></tp:taxon-name></named-content>; scientificNameAuthorship: <named-content xmlns:xlink="http://www.w3.org/1999/xlink" content-type="dwc:scientificNameAuthorship" xlink:type="simple">(Paulian, 1953)</named-content>; <bold>Location:</bold> country: <named-content xmlns:xlink="http://www.w3.org/1999/xlink" content-type="dwc:country" xlink:type="simple">Madagascar</named-content>; stateProvince: <named-content xmlns:xlink="http://www.w3.org/1999/xlink" content-type="dwc:stateProvince" xlink:type="simple">Mahajanga</named-content>; locality: <named-content xmlns:xlink="http://www.w3.org/1999/xlink" content-type="dwc:locality" xlink:type="simple">Ampondrabe, near Ankarafantsika</named-content>; verbatimLocality: <named-content xmlns:xlink="http://www.w3.org/1999/xlink" content-type="dwc:verbatimLocality" xlink:type="simple">Madagascar, Ampondrabe, near Ankarafantsika</named-content>; verbatimElevation: <named-content xmlns:xlink="http://www.w3.org/1999/xlink" content-type="dwc:verbatimElevation" xlink:type="simple">256m</named-content>; verbatimCoordinates: <named-content xmlns:xlink="http://www.w3.org/1999/xlink" content-type="dwc:verbatimCoordinates" xlink:type="simple"><named-content content-type="dwc:verbatimCoordinates" xlink:type="simple">16°19'28"S, 046°55'09"E</named-content></named-content>; decimalLatitude: <named-content xmlns:xlink="http://www.w3.org/1999/xlink" content-type="dwc:decimalLatitude" xlink:type="simple">-16.3244</named-content>; decimalLongitude: <named-content xmlns:xlink="http://www.w3.org/1999/xlink" content-type="dwc:decimalLongitude" xlink:type="simple">46.9191</named-content>; georeferenceProtocol: <named-content xmlns:xlink="http://www.w3.org/1999/xlink" content-type="dwc:georeferenceProtocol" xlink:type="simple">label</named-content>; <bold>Identification:</bold> identifiedBy: <named-content xmlns:xlink="http://www.w3.org/1999/xlink" content-type="dwc:identifiedBy" xlink:type="simple">Giulio Montanaro</named-content>; dateIdentified: <named-content xmlns:xlink="http://www.w3.org/1999/xlink" content-type="dwc:dateIdentified" xlink:type="simple">2023</named-content>; <bold>Event:</bold> samplingProtocol: <named-content xmlns:xlink="http://www.w3.org/1999/xlink" content-type="dwc:samplingProtocol" xlink:type="simple">fish bait trap</named-content>; eventDate: <named-content xmlns:xlink="http://www.w3.org/1999/xlink" content-type="dwc:eventDate" xlink:type="simple">23-11-2006</named-content>; <bold>Record Level:</bold> institutionID: <named-content xmlns:xlink="http://www.w3.org/1999/xlink" content-type="dwc:institutionID" xlink:type="simple">http://grbio.org/cool/2vmj-fp0v</named-content>; institutionCode: <named-content xmlns:xlink="http://www.w3.org/1999/xlink" content-type="dwc:institutionCode" xlink:type="simple">MZH</named-content>; basisOfRecord: <named-content xmlns:xlink="http://www.w3.org/1999/xlink" content-type="dwc:basisOfRecord" xlink:type="simple">PreservedSpecimen</named-content></p></list-item><list-item><p><bold>Type status:</bold> <named-content xmlns:xlink="http://www.w3.org/1999/xlink" content-type="dwc:typeStatus" xlink:type="simple">Other material</named-content>. <bold>Occurrence:</bold> catalogNumber: <named-content xmlns:xlink="http://www.w3.org/1999/xlink" content-type="dwc:catalogNumber" xlink:type="simple">http://id.luomus.fi/GZ.15821</named-content>; recordedBy: <named-content xmlns:xlink="http://www.w3.org/1999/xlink" content-type="dwc:recordedBy" xlink:type="simple">Hanski group</named-content>; individualCount: <named-content xmlns:xlink="http://www.w3.org/1999/xlink" content-type="dwc:individualCount" xlink:type="simple">1</named-content>; sex: <named-content xmlns:xlink="http://www.w3.org/1999/xlink" content-type="dwc:sex" xlink:type="simple">male</named-content>; lifeStage: <named-content xmlns:xlink="http://www.w3.org/1999/xlink" content-type="dwc:lifeStage" xlink:type="simple">adult</named-content>; occurrenceID: <named-content xmlns:xlink="http://www.w3.org/1999/xlink" content-type="dwc:occurrenceID" xlink:type="simple">112DB7C2-AE7A-507F-A804-910C523E4866</named-content>; <bold>Taxon:</bold> scientificName: <named-content xmlns:xlink="http://www.w3.org/1999/xlink" content-type="dwc:scientificName" xlink:type="simple"><tp:taxon-name><tp:taxon-name-part taxon-name-part-type="genus" reg="Scarabaeus">Scarabaeus</tp:taxon-name-part><tp:taxon-name-part taxon-name-part-type="species" reg="viettei">viettei</tp:taxon-name-part></tp:taxon-name></named-content>; scientificNameAuthorship: <named-content xmlns:xlink="http://www.w3.org/1999/xlink" content-type="dwc:scientificNameAuthorship" xlink:type="simple">(Paulian, 1953)</named-content>; <bold>Location:</bold> country: <named-content xmlns:xlink="http://www.w3.org/1999/xlink" content-type="dwc:country" xlink:type="simple">Madagascar</named-content>; stateProvince: <named-content xmlns:xlink="http://www.w3.org/1999/xlink" content-type="dwc:stateProvince" xlink:type="simple">Mahajanga</named-content>; locality: <named-content xmlns:xlink="http://www.w3.org/1999/xlink" content-type="dwc:locality" xlink:type="simple">Ampondrabe, near Ankarafantsika</named-content>; verbatimLocality: <named-content xmlns:xlink="http://www.w3.org/1999/xlink" content-type="dwc:verbatimLocality" xlink:type="simple">Madagascar, Ampondrabe, near Ankarafantsika</named-content>; verbatimElevation: <named-content xmlns:xlink="http://www.w3.org/1999/xlink" content-type="dwc:verbatimElevation" xlink:type="simple">256m</named-content>; verbatimCoordinates: <named-content xmlns:xlink="http://www.w3.org/1999/xlink" content-type="dwc:verbatimCoordinates" xlink:type="simple"><named-content content-type="dwc:verbatimCoordinates" xlink:type="simple">16°19'28"S, 046°55'09"E</named-content></named-content>; decimalLatitude: <named-content xmlns:xlink="http://www.w3.org/1999/xlink" content-type="dwc:decimalLatitude" xlink:type="simple">-16.3244</named-content>; decimalLongitude: <named-content xmlns:xlink="http://www.w3.org/1999/xlink" content-type="dwc:decimalLongitude" xlink:type="simple">46.9191</named-content>; georeferenceProtocol: <named-content xmlns:xlink="http://www.w3.org/1999/xlink" content-type="dwc:georeferenceProtocol" xlink:type="simple">label</named-content>; <bold>Identification:</bold> identifiedBy: <named-content xmlns:xlink="http://www.w3.org/1999/xlink" content-type="dwc:identifiedBy" xlink:type="simple">Giulio Montanaro</named-content>; dateIdentified: <named-content xmlns:xlink="http://www.w3.org/1999/xlink" content-type="dwc:dateIdentified" xlink:type="simple">2023</named-content>; <bold>Event:</bold> samplingProtocol: <named-content xmlns:xlink="http://www.w3.org/1999/xlink" content-type="dwc:samplingProtocol" xlink:type="simple">fish bait trap</named-content>; eventDate: <named-content xmlns:xlink="http://www.w3.org/1999/xlink" content-type="dwc:eventDate" xlink:type="simple">23-11-2006</named-content>; <bold>Record Level:</bold> institutionID: <named-content xmlns:xlink="http://www.w3.org/1999/xlink" content-type="dwc:institutionID" xlink:type="simple">http://grbio.org/cool/2vmj-fp0v</named-content>; institutionCode: <named-content xmlns:xlink="http://www.w3.org/1999/xlink" content-type="dwc:institutionCode" xlink:type="simple">MZH</named-content>; basisOfRecord: <named-content xmlns:xlink="http://www.w3.org/1999/xlink" content-type="dwc:basisOfRecord" xlink:type="simple">PreservedSpecimen</named-content></p></list-item><list-item><p><bold>Type status:</bold> <named-content xmlns:xlink="http://www.w3.org/1999/xlink" content-type="dwc:typeStatus" xlink:type="simple">Other material</named-content>. <bold>Occurrence:</bold> catalogNumber: <named-content xmlns:xlink="http://www.w3.org/1999/xlink" content-type="dwc:catalogNumber" xlink:type="simple">http://id.luomus.fi/GZ.15822</named-content>; recordedBy: <named-content xmlns:xlink="http://www.w3.org/1999/xlink" content-type="dwc:recordedBy" xlink:type="simple">Hanski group</named-content>; individualCount: <named-content xmlns:xlink="http://www.w3.org/1999/xlink" content-type="dwc:individualCount" xlink:type="simple">1</named-content>; sex: <named-content xmlns:xlink="http://www.w3.org/1999/xlink" content-type="dwc:sex" xlink:type="simple">male</named-content>; lifeStage: <named-content xmlns:xlink="http://www.w3.org/1999/xlink" content-type="dwc:lifeStage" xlink:type="simple">adult</named-content>; occurrenceID: <named-content xmlns:xlink="http://www.w3.org/1999/xlink" content-type="dwc:occurrenceID" xlink:type="simple">03730B41-3119-567D-9F07-87A98D3C84EB</named-content>; <bold>Taxon:</bold> scientificName: <named-content xmlns:xlink="http://www.w3.org/1999/xlink" content-type="dwc:scientificName" xlink:type="simple"><tp:taxon-name><tp:taxon-name-part taxon-name-part-type="genus" reg="Scarabaeus">Scarabaeus</tp:taxon-name-part><tp:taxon-name-part taxon-name-part-type="species" reg="viettei">viettei</tp:taxon-name-part></tp:taxon-name></named-content>; scientificNameAuthorship: <named-content xmlns:xlink="http://www.w3.org/1999/xlink" content-type="dwc:scientificNameAuthorship" xlink:type="simple">(Paulian, 1953)</named-content>; <bold>Location:</bold> country: <named-content xmlns:xlink="http://www.w3.org/1999/xlink" content-type="dwc:country" xlink:type="simple">Madagascar</named-content>; stateProvince: <named-content xmlns:xlink="http://www.w3.org/1999/xlink" content-type="dwc:stateProvince" xlink:type="simple">Mahajanga</named-content>; locality: <named-content xmlns:xlink="http://www.w3.org/1999/xlink" content-type="dwc:locality" xlink:type="simple">Ampondrabe, near Ankarafantsika</named-content>; verbatimLocality: <named-content xmlns:xlink="http://www.w3.org/1999/xlink" content-type="dwc:verbatimLocality" xlink:type="simple">Madagascar, Ampondrabe, near Ankarafantsika</named-content>; verbatimElevation: <named-content xmlns:xlink="http://www.w3.org/1999/xlink" content-type="dwc:verbatimElevation" xlink:type="simple">256 m</named-content>; verbatimCoordinates: <named-content xmlns:xlink="http://www.w3.org/1999/xlink" content-type="dwc:verbatimCoordinates" xlink:type="simple"><named-content content-type="dwc:verbatimCoordinates" xlink:type="simple">16°19'28"S, 046°55'09"E</named-content></named-content>; decimalLatitude: <named-content xmlns:xlink="http://www.w3.org/1999/xlink" content-type="dwc:decimalLatitude" xlink:type="simple">-16.3244</named-content>; decimalLongitude: <named-content xmlns:xlink="http://www.w3.org/1999/xlink" content-type="dwc:decimalLongitude" xlink:type="simple">46.9191</named-content>; georeferenceProtocol: <named-content xmlns:xlink="http://www.w3.org/1999/xlink" content-type="dwc:georeferenceProtocol" xlink:type="simple">label</named-content>; <bold>Identification:</bold> identifiedBy: <named-content xmlns:xlink="http://www.w3.org/1999/xlink" content-type="dwc:identifiedBy" xlink:type="simple">Giulio Montanaro</named-content>; dateIdentified: <named-content xmlns:xlink="http://www.w3.org/1999/xlink" content-type="dwc:dateIdentified" xlink:type="simple">2023</named-content>; <bold>Event:</bold> samplingProtocol: <named-content xmlns:xlink="http://www.w3.org/1999/xlink" content-type="dwc:samplingProtocol" xlink:type="simple">fish bait trap</named-content>; eventDate: <named-content xmlns:xlink="http://www.w3.org/1999/xlink" content-type="dwc:eventDate" xlink:type="simple">23-11-2006</named-content>; <bold>Record Level:</bold> institutionID: <named-content xmlns:xlink="http://www.w3.org/1999/xlink" content-type="dwc:institutionID" xlink:type="simple">http://grbio.org/cool/2vmj-fp0v</named-content>; institutionCode: <named-content xmlns:xlink="http://www.w3.org/1999/xlink" content-type="dwc:institutionCode" xlink:type="simple">MZH</named-content>; basisOfRecord: <named-content xmlns:xlink="http://www.w3.org/1999/xlink" content-type="dwc:basisOfRecord" xlink:type="simple">PreservedSpecimen</named-content></p></list-item><list-item><p><bold>Type status:</bold> <named-content xmlns:xlink="http://www.w3.org/1999/xlink" content-type="dwc:typeStatus" xlink:type="simple">Other material</named-content>. <bold>Occurrence:</bold> catalogNumber: <named-content xmlns:xlink="http://www.w3.org/1999/xlink" content-type="dwc:catalogNumber" xlink:type="simple">http://id.luomus.fi/GZ.15826</named-content>; recordedBy: <named-content xmlns:xlink="http://www.w3.org/1999/xlink" content-type="dwc:recordedBy" xlink:type="simple">Hanski group</named-content>; individualCount: <named-content xmlns:xlink="http://www.w3.org/1999/xlink" content-type="dwc:individualCount" xlink:type="simple">1</named-content>; sex: <named-content xmlns:xlink="http://www.w3.org/1999/xlink" content-type="dwc:sex" xlink:type="simple">male</named-content>; lifeStage: <named-content xmlns:xlink="http://www.w3.org/1999/xlink" content-type="dwc:lifeStage" xlink:type="simple">adult</named-content>; occurrenceID: <named-content xmlns:xlink="http://www.w3.org/1999/xlink" content-type="dwc:occurrenceID" xlink:type="simple">974DA766-B5B6-57C8-B8B6-FC11114F5DAA</named-content>; <bold>Taxon:</bold> scientificName: <named-content xmlns:xlink="http://www.w3.org/1999/xlink" content-type="dwc:scientificName" xlink:type="simple"><tp:taxon-name><tp:taxon-name-part taxon-name-part-type="genus" reg="Scarabaeus">Scarabaeus</tp:taxon-name-part><tp:taxon-name-part taxon-name-part-type="species" reg="viettei">viettei</tp:taxon-name-part></tp:taxon-name></named-content>; scientificNameAuthorship: <named-content xmlns:xlink="http://www.w3.org/1999/xlink" content-type="dwc:scientificNameAuthorship" xlink:type="simple">(Paulian, 1953)</named-content>; <bold>Location:</bold> country: <named-content xmlns:xlink="http://www.w3.org/1999/xlink" content-type="dwc:country" xlink:type="simple">Madagascar</named-content>; stateProvince: <named-content xmlns:xlink="http://www.w3.org/1999/xlink" content-type="dwc:stateProvince" xlink:type="simple">Mahajanga</named-content>; locality: <named-content xmlns:xlink="http://www.w3.org/1999/xlink" content-type="dwc:locality" xlink:type="simple">Ampondrabe, near Ankarafantsika</named-content>; verbatimLocality: <named-content xmlns:xlink="http://www.w3.org/1999/xlink" content-type="dwc:verbatimLocality" xlink:type="simple">Madagascar, Ampondrabe, near Ankarafantsika</named-content>; verbatimElevation: <named-content xmlns:xlink="http://www.w3.org/1999/xlink" content-type="dwc:verbatimElevation" xlink:type="simple">256 m</named-content>; verbatimCoordinates: <named-content xmlns:xlink="http://www.w3.org/1999/xlink" content-type="dwc:verbatimCoordinates" xlink:type="simple"><named-content content-type="dwc:verbatimCoordinates" xlink:type="simple">16°19'28"S, 046°55'09"E</named-content></named-content>; decimalLatitude: <named-content xmlns:xlink="http://www.w3.org/1999/xlink" content-type="dwc:decimalLatitude" xlink:type="simple">-16.3244</named-content>; decimalLongitude: <named-content xmlns:xlink="http://www.w3.org/1999/xlink" content-type="dwc:decimalLongitude" xlink:type="simple">46.9191</named-content>; georeferenceProtocol: <named-content xmlns:xlink="http://www.w3.org/1999/xlink" content-type="dwc:georeferenceProtocol" xlink:type="simple">label</named-content>; <bold>Identification:</bold> identifiedBy: <named-content xmlns:xlink="http://www.w3.org/1999/xlink" content-type="dwc:identifiedBy" xlink:type="simple">Giulio Montanaro</named-content>; dateIdentified: <named-content xmlns:xlink="http://www.w3.org/1999/xlink" content-type="dwc:dateIdentified" xlink:type="simple">2023</named-content>; <bold>Event:</bold> samplingProtocol: <named-content xmlns:xlink="http://www.w3.org/1999/xlink" content-type="dwc:samplingProtocol" xlink:type="simple">fish bait trap</named-content>; eventDate: <named-content xmlns:xlink="http://www.w3.org/1999/xlink" content-type="dwc:eventDate" xlink:type="simple">23-11-2006</named-content>; <bold>Record Level:</bold> institutionID: <named-content xmlns:xlink="http://www.w3.org/1999/xlink" content-type="dwc:institutionID" xlink:type="simple">http://grbio.org/cool/2vmj-fp0v</named-content>; institutionCode: <named-content xmlns:xlink="http://www.w3.org/1999/xlink" content-type="dwc:institutionCode" xlink:type="simple">MZH</named-content>; basisOfRecord: <named-content xmlns:xlink="http://www.w3.org/1999/xlink" content-type="dwc:basisOfRecord" xlink:type="simple">PreservedSpecimen</named-content></p></list-item><list-item><p><bold>Type status:</bold> <named-content xmlns:xlink="http://www.w3.org/1999/xlink" content-type="dwc:typeStatus" xlink:type="simple">Other material</named-content>. <bold>Occurrence:</bold> catalogNumber: <named-content xmlns:xlink="http://www.w3.org/1999/xlink" content-type="dwc:catalogNumber" xlink:type="simple">http://id.luomus.fi/GZ.15823</named-content>; recordedBy: <named-content xmlns:xlink="http://www.w3.org/1999/xlink" content-type="dwc:recordedBy" xlink:type="simple">Hanski group</named-content>; individualCount: <named-content xmlns:xlink="http://www.w3.org/1999/xlink" content-type="dwc:individualCount" xlink:type="simple">1</named-content>; sex: <named-content xmlns:xlink="http://www.w3.org/1999/xlink" content-type="dwc:sex" xlink:type="simple">female</named-content>; lifeStage: <named-content xmlns:xlink="http://www.w3.org/1999/xlink" content-type="dwc:lifeStage" xlink:type="simple">adult</named-content>; occurrenceID: <named-content xmlns:xlink="http://www.w3.org/1999/xlink" content-type="dwc:occurrenceID" xlink:type="simple">208F3440-6AB2-58CB-AAF1-5F689F69A930</named-content>; <bold>Taxon:</bold> scientificName: <named-content xmlns:xlink="http://www.w3.org/1999/xlink" content-type="dwc:scientificName" xlink:type="simple"><tp:taxon-name><tp:taxon-name-part taxon-name-part-type="genus" reg="Scarabaeus">Scarabaeus</tp:taxon-name-part><tp:taxon-name-part taxon-name-part-type="species" reg="viettei">viettei</tp:taxon-name-part></tp:taxon-name></named-content>; scientificNameAuthorship: <named-content xmlns:xlink="http://www.w3.org/1999/xlink" content-type="dwc:scientificNameAuthorship" xlink:type="simple">(Paulian, 1953)</named-content>; <bold>Location:</bold> country: <named-content xmlns:xlink="http://www.w3.org/1999/xlink" content-type="dwc:country" xlink:type="simple">Madagascar</named-content>; stateProvince: <named-content xmlns:xlink="http://www.w3.org/1999/xlink" content-type="dwc:stateProvince" xlink:type="simple">Mahajanga</named-content>; locality: <named-content xmlns:xlink="http://www.w3.org/1999/xlink" content-type="dwc:locality" xlink:type="simple">Ampondrabe, near Ankarafantsika</named-content>; verbatimLocality: <named-content xmlns:xlink="http://www.w3.org/1999/xlink" content-type="dwc:verbatimLocality" xlink:type="simple">Madagascar, Ampondrabe, near Ankarafantsika</named-content>; verbatimElevation: <named-content xmlns:xlink="http://www.w3.org/1999/xlink" content-type="dwc:verbatimElevation" xlink:type="simple">256 m</named-content>; verbatimCoordinates: <named-content xmlns:xlink="http://www.w3.org/1999/xlink" content-type="dwc:verbatimCoordinates" xlink:type="simple"><named-content content-type="dwc:verbatimCoordinates" xlink:type="simple">16°19'28"S, 046°55'09"E</named-content></named-content>; decimalLatitude: <named-content xmlns:xlink="http://www.w3.org/1999/xlink" content-type="dwc:decimalLatitude" xlink:type="simple">-16.3244</named-content>; decimalLongitude: <named-content xmlns:xlink="http://www.w3.org/1999/xlink" content-type="dwc:decimalLongitude" xlink:type="simple">46.9191</named-content>; georeferenceProtocol: <named-content xmlns:xlink="http://www.w3.org/1999/xlink" content-type="dwc:georeferenceProtocol" xlink:type="simple">label</named-content>; <bold>Identification:</bold> identifiedBy: <named-content xmlns:xlink="http://www.w3.org/1999/xlink" content-type="dwc:identifiedBy" xlink:type="simple">Giulio Montanaro</named-content>; dateIdentified: <named-content xmlns:xlink="http://www.w3.org/1999/xlink" content-type="dwc:dateIdentified" xlink:type="simple">2023</named-content>; <bold>Event:</bold> samplingProtocol: <named-content xmlns:xlink="http://www.w3.org/1999/xlink" content-type="dwc:samplingProtocol" xlink:type="simple">fish bait trap</named-content>; eventDate: <named-content xmlns:xlink="http://www.w3.org/1999/xlink" content-type="dwc:eventDate" xlink:type="simple">23-11-2006</named-content>; <bold>Record Level:</bold> institutionID: <named-content xmlns:xlink="http://www.w3.org/1999/xlink" content-type="dwc:institutionID" xlink:type="simple">http://grbio.org/cool/2vmj-fp0v</named-content>; institutionCode: <named-content xmlns:xlink="http://www.w3.org/1999/xlink" content-type="dwc:institutionCode" xlink:type="simple">MZH</named-content>; basisOfRecord: <named-content xmlns:xlink="http://www.w3.org/1999/xlink" content-type="dwc:basisOfRecord" xlink:type="simple">PreservedSpecimen</named-content></p></list-item><list-item><p><bold>Type status:</bold> <named-content xmlns:xlink="http://www.w3.org/1999/xlink" content-type="dwc:typeStatus" xlink:type="simple">Other material</named-content>. <bold>Occurrence:</bold> catalogNumber: <named-content xmlns:xlink="http://www.w3.org/1999/xlink" content-type="dwc:catalogNumber" xlink:type="simple">http://id.luomus.fi/GZ.15824</named-content>; recordedBy: <named-content xmlns:xlink="http://www.w3.org/1999/xlink" content-type="dwc:recordedBy" xlink:type="simple">Hanski group</named-content>; individualCount: <named-content xmlns:xlink="http://www.w3.org/1999/xlink" content-type="dwc:individualCount" xlink:type="simple">1</named-content>; sex: <named-content xmlns:xlink="http://www.w3.org/1999/xlink" content-type="dwc:sex" xlink:type="simple">female</named-content>; lifeStage: <named-content xmlns:xlink="http://www.w3.org/1999/xlink" content-type="dwc:lifeStage" xlink:type="simple">adult</named-content>; occurrenceID: <named-content xmlns:xlink="http://www.w3.org/1999/xlink" content-type="dwc:occurrenceID" xlink:type="simple">1E2D8366-406B-5E11-BE2D-CB31C1249099</named-content>; <bold>Taxon:</bold> scientificName: <named-content xmlns:xlink="http://www.w3.org/1999/xlink" content-type="dwc:scientificName" xlink:type="simple"><tp:taxon-name><tp:taxon-name-part taxon-name-part-type="genus" reg="Scarabaeus">Scarabaeus</tp:taxon-name-part><tp:taxon-name-part taxon-name-part-type="species" reg="viettei">viettei</tp:taxon-name-part></tp:taxon-name></named-content>; scientificNameAuthorship: <named-content xmlns:xlink="http://www.w3.org/1999/xlink" content-type="dwc:scientificNameAuthorship" xlink:type="simple">(Paulian, 1953)</named-content>; <bold>Location:</bold> country: <named-content xmlns:xlink="http://www.w3.org/1999/xlink" content-type="dwc:country" xlink:type="simple">Madagascar</named-content>; stateProvince: <named-content xmlns:xlink="http://www.w3.org/1999/xlink" content-type="dwc:stateProvince" xlink:type="simple">Mahajanga</named-content>; locality: <named-content xmlns:xlink="http://www.w3.org/1999/xlink" content-type="dwc:locality" xlink:type="simple">Ampondrabe, near Ankarafantsika</named-content>; verbatimLocality: <named-content xmlns:xlink="http://www.w3.org/1999/xlink" content-type="dwc:verbatimLocality" xlink:type="simple">Madagascar, Ampondrabe, near Ankarafantsika</named-content>; verbatimElevation: <named-content xmlns:xlink="http://www.w3.org/1999/xlink" content-type="dwc:verbatimElevation" xlink:type="simple">256 m</named-content>; verbatimCoordinates: <named-content xmlns:xlink="http://www.w3.org/1999/xlink" content-type="dwc:verbatimCoordinates" xlink:type="simple"><named-content content-type="dwc:verbatimCoordinates" xlink:type="simple">16°19'28"S, 046°55'09"E</named-content></named-content>; decimalLatitude: <named-content xmlns:xlink="http://www.w3.org/1999/xlink" content-type="dwc:decimalLatitude" xlink:type="simple">-16.3244</named-content>; decimalLongitude: <named-content xmlns:xlink="http://www.w3.org/1999/xlink" content-type="dwc:decimalLongitude" xlink:type="simple">46.9191</named-content>; georeferenceProtocol: <named-content xmlns:xlink="http://www.w3.org/1999/xlink" content-type="dwc:georeferenceProtocol" xlink:type="simple">label</named-content>; <bold>Identification:</bold> identifiedBy: <named-content xmlns:xlink="http://www.w3.org/1999/xlink" content-type="dwc:identifiedBy" xlink:type="simple">Giulio Montanaro</named-content>; dateIdentified: <named-content xmlns:xlink="http://www.w3.org/1999/xlink" content-type="dwc:dateIdentified" xlink:type="simple">2023</named-content>; <bold>Event:</bold> samplingProtocol: <named-content xmlns:xlink="http://www.w3.org/1999/xlink" content-type="dwc:samplingProtocol" xlink:type="simple">fish bait trap</named-content>; eventDate: <named-content xmlns:xlink="http://www.w3.org/1999/xlink" content-type="dwc:eventDate" xlink:type="simple">23-11-2006</named-content>; <bold>Record Level:</bold> institutionID: <named-content xmlns:xlink="http://www.w3.org/1999/xlink" content-type="dwc:institutionID" xlink:type="simple">http://grbio.org/cool/2vmj-fp0v</named-content>; institutionCode: <named-content xmlns:xlink="http://www.w3.org/1999/xlink" content-type="dwc:institutionCode" xlink:type="simple">MZH</named-content>; basisOfRecord: <named-content xmlns:xlink="http://www.w3.org/1999/xlink" content-type="dwc:basisOfRecord" xlink:type="simple">PreservedSpecimen</named-content></p></list-item><list-item><p><bold>Type status:</bold> <named-content xmlns:xlink="http://www.w3.org/1999/xlink" content-type="dwc:typeStatus" xlink:type="simple">Other material</named-content>. <bold>Occurrence:</bold> catalogNumber: <named-content xmlns:xlink="http://www.w3.org/1999/xlink" content-type="dwc:catalogNumber" xlink:type="simple">http://id.luomus.fi/GZ.15825</named-content>; recordedBy: <named-content xmlns:xlink="http://www.w3.org/1999/xlink" content-type="dwc:recordedBy" xlink:type="simple">Hanski group</named-content>; individualCount: <named-content xmlns:xlink="http://www.w3.org/1999/xlink" content-type="dwc:individualCount" xlink:type="simple">1</named-content>; sex: <named-content xmlns:xlink="http://www.w3.org/1999/xlink" content-type="dwc:sex" xlink:type="simple">female</named-content>; lifeStage: <named-content xmlns:xlink="http://www.w3.org/1999/xlink" content-type="dwc:lifeStage" xlink:type="simple">adult</named-content>; occurrenceID: <named-content xmlns:xlink="http://www.w3.org/1999/xlink" content-type="dwc:occurrenceID" xlink:type="simple">AD252859-E67C-5004-AC2B-AC8BB4E6BD2C</named-content>; <bold>Taxon:</bold> scientificName: <named-content xmlns:xlink="http://www.w3.org/1999/xlink" content-type="dwc:scientificName" xlink:type="simple"><tp:taxon-name><tp:taxon-name-part taxon-name-part-type="genus" reg="Scarabaeus">Scarabaeus</tp:taxon-name-part><tp:taxon-name-part taxon-name-part-type="species" reg="viettei">viettei</tp:taxon-name-part></tp:taxon-name></named-content>; scientificNameAuthorship: <named-content xmlns:xlink="http://www.w3.org/1999/xlink" content-type="dwc:scientificNameAuthorship" xlink:type="simple">(Paulian, 1953)</named-content>; <bold>Location:</bold> country: <named-content xmlns:xlink="http://www.w3.org/1999/xlink" content-type="dwc:country" xlink:type="simple">Madagascar</named-content>; stateProvince: <named-content xmlns:xlink="http://www.w3.org/1999/xlink" content-type="dwc:stateProvince" xlink:type="simple">Mahajanga</named-content>; locality: <named-content xmlns:xlink="http://www.w3.org/1999/xlink" content-type="dwc:locality" xlink:type="simple">Ampondrabe, near Ankarafantsika</named-content>; verbatimLocality: <named-content xmlns:xlink="http://www.w3.org/1999/xlink" content-type="dwc:verbatimLocality" xlink:type="simple">Madagascar, Ampondrabe, near Ankarafantsika</named-content>; verbatimElevation: <named-content xmlns:xlink="http://www.w3.org/1999/xlink" content-type="dwc:verbatimElevation" xlink:type="simple">256 m</named-content>; verbatimCoordinates: <named-content xmlns:xlink="http://www.w3.org/1999/xlink" content-type="dwc:verbatimCoordinates" xlink:type="simple"><named-content content-type="dwc:verbatimCoordinates" xlink:type="simple">16°19'28"S, 046°55'09"E</named-content></named-content>; decimalLatitude: <named-content xmlns:xlink="http://www.w3.org/1999/xlink" content-type="dwc:decimalLatitude" xlink:type="simple">-16.3244</named-content>; decimalLongitude: <named-content xmlns:xlink="http://www.w3.org/1999/xlink" content-type="dwc:decimalLongitude" xlink:type="simple">46.9191</named-content>; georeferenceProtocol: <named-content xmlns:xlink="http://www.w3.org/1999/xlink" content-type="dwc:georeferenceProtocol" xlink:type="simple">label</named-content>; <bold>Identification:</bold> identifiedBy: <named-content xmlns:xlink="http://www.w3.org/1999/xlink" content-type="dwc:identifiedBy" xlink:type="simple">Giulio Montanaro</named-content>; dateIdentified: <named-content xmlns:xlink="http://www.w3.org/1999/xlink" content-type="dwc:dateIdentified" xlink:type="simple">2023</named-content>; <bold>Event:</bold> samplingProtocol: <named-content xmlns:xlink="http://www.w3.org/1999/xlink" content-type="dwc:samplingProtocol" xlink:type="simple">fish bait trap</named-content>; eventDate: <named-content xmlns:xlink="http://www.w3.org/1999/xlink" content-type="dwc:eventDate" xlink:type="simple">23-11-2006</named-content>; <bold>Record Level:</bold> institutionID: <named-content xmlns:xlink="http://www.w3.org/1999/xlink" content-type="dwc:institutionID" xlink:type="simple">http://grbio.org/cool/2vmj-fp0v</named-content>; institutionCode: <named-content xmlns:xlink="http://www.w3.org/1999/xlink" content-type="dwc:institutionCode" xlink:type="simple">MZH</named-content>; basisOfRecord: <named-content xmlns:xlink="http://www.w3.org/1999/xlink" content-type="dwc:basisOfRecord" xlink:type="simple">PreservedSpecimen</named-content></p></list-item></list></tp:treatment-sec><tp:treatment-sec sec-type="Description"><title>Description</title><p>Fig. <xref ref-type="fig" rid="F11191195">2</xref><xref ref-type="fig" rid="F11191202">c</xref>, <xref ref-type="fig" rid="F11191203">d</xref></p><list list-type="bullet"><list-item><p><ext-link xmlns:xlink="http://www.w3.org/1999/xlink" ext-link-type="uri" xlink:href="http://purl.obolibrary.org/obo/UBERON_0003101" xlink:type="simple">male organism</ext-link> <ext-link xmlns:xlink="http://www.w3.org/1999/xlink" ext-link-type="uri" xlink:href="http://rs.tdwg.org/dwc/terms/catalogNumber" xlink:type="simple">Catalog Number</ext-link> <ext-link xmlns:xlink="http://www.w3.org/1999/xlink" ext-link-type="uri" xlink:href="http://id.luomus.fi/GZ.15821" xlink:type="simple">http://id.luomus.fi/GZ.15821</ext-link></p></list-item><list-item><p><ext-link xmlns:xlink="http://www.w3.org/1999/xlink" ext-link-type="uri" xlink:href="http://purl.obolibrary.org/obo/UBERON_0003101" xlink:type="simple">male organism</ext-link> <ext-link xmlns:xlink="http://www.w3.org/1999/xlink" ext-link-type="uri" xlink:href="http://purl.obolibrary.org/obo/RO_0003301" xlink:type="simple">has role in modeling</ext-link> <ext-link xmlns:xlink="http://www.w3.org/1999/xlink" ext-link-type="uri" xlink:href="http://purl.obolibrary.org/obo/CDAO_0000138" xlink:type="simple">TU</ext-link> <ext-link xmlns:xlink="http://www.w3.org/1999/xlink" ext-link-type="uri" xlink:href="http://purl.obolibrary.org/obo/IAO_0000219" xlink:type="simple">denotes</ext-link> <ext-link xmlns:xlink="http://www.w3.org/1999/xlink" ext-link-type="uri" xlink:href="http://purl.obolibrary.org/obo/TAXRANK_0000006" xlink:type="simple">species</ext-link><list list-type="bullet"><list-item><p><ext-link xmlns:xlink="http://www.w3.org/1999/xlink" ext-link-type="uri" xlink:href="http://purl.obolibrary.org/obo/TAXRANK_0000006" xlink:type="simple">species</ext-link> <ext-link xmlns:xlink="http://www.w3.org/1999/xlink" ext-link-type="uri" xlink:href="http://rs.tdwg.org/dwc/terms/parentNameUsageID" xlink:type="simple">Parent Name Usage ID</ext-link> <ext-link xmlns:xlink="http://www.w3.org/1999/xlink" ext-link-type="uri" xlink:href="https://www.gbif.org/species/9074838" xlink:type="simple">https://www.gbif.org/species/9074838</ext-link></p></list-item><list-item><p><ext-link xmlns:xlink="http://www.w3.org/1999/xlink" ext-link-type="uri" xlink:href="http://purl.obolibrary.org/obo/TAXRANK_0000006" xlink:type="simple">species</ext-link> <ext-link xmlns:xlink="http://www.w3.org/1999/xlink" ext-link-type="uri" xlink:href="http://rs.tdwg.org/dwc/terms/taxonID" xlink:type="simple">Taxon ID</ext-link> <ext-link xmlns:xlink="http://www.w3.org/1999/xlink" ext-link-type="uri" xlink:href="https://www.gbif.org/species/4997091" xlink:type="simple">https://www.gbif.org/species/4997091</ext-link></p></list-item></list></p></list-item></list><list list-type="bullet"><list-item><p><ext-link xmlns:xlink="http://www.w3.org/1999/xlink" ext-link-type="uri" xlink:href="http://purl.obolibrary.org/obo/UBERON_0003101" xlink:type="simple">male organism</ext-link>: <ext-link xmlns:xlink="http://www.w3.org/1999/xlink" ext-link-type="uri" xlink:href="http://purl.obolibrary.org/obo/PATO_0001891" xlink:type="simple">ovate</ext-link>;</p></list-item><list-item><p><ext-link xmlns:xlink="http://www.w3.org/1999/xlink" ext-link-type="uri" xlink:href="http://purl.obolibrary.org/obo/UBERON_0003101" xlink:type="simple">male organism</ext-link>, <ext-link xmlns:xlink="http://www.w3.org/1999/xlink" ext-link-type="uri" xlink:href="http://purl.obolibrary.org/obo/UBERON_0001001" xlink:type="simple">chitin-based cuticle</ext-link><list list-type="bullet"><list-item><p><ext-link xmlns:xlink="http://www.w3.org/1999/xlink" ext-link-type="uri" xlink:href="http://purl.obolibrary.org/obo/UBERON_0001001" xlink:type="simple">chitin-based cuticle</ext-link>, <ext-link xmlns:xlink="http://www.w3.org/1999/xlink" ext-link-type="uri" xlink:href="http://purl.obolibrary.org/obo/BSPO_0000066" xlink:type="simple">lateral side</ext-link> <ext-link xmlns:xlink="http://www.w3.org/1999/xlink" ext-link-type="uri" xlink:href="http://purl.obolibrary.org/obo/AISM_0000078" xlink:type="simple">encircles</ext-link> <ext-link xmlns:xlink="http://www.w3.org/1999/xlink" ext-link-type="uri" xlink:href="http://purl.obolibrary.org/obo/AISM_0000039" xlink:type="simple">cuticular seta</ext-link>: <ext-link xmlns:xlink="http://www.w3.org/1999/xlink" ext-link-type="uri" xlink:href="http://purl.obolibrary.org/obo/PATO_0001287" xlink:type="simple">red brown</ext-link>;</p></list-item><list-item><p><ext-link xmlns:xlink="http://www.w3.org/1999/xlink" ext-link-type="uri" xlink:href="http://purl.obolibrary.org/obo/UBERON_0001001" xlink:type="simple">chitin-based cuticle</ext-link>, <ext-link xmlns:xlink="http://www.w3.org/1999/xlink" ext-link-type="uri" xlink:href="http://purl.obolibrary.org/obo/BSPO_0000068" xlink:type="simple">ventral side</ext-link> <ext-link xmlns:xlink="http://www.w3.org/1999/xlink" ext-link-type="uri" xlink:href="http://purl.obolibrary.org/obo/AISM_0000078" xlink:type="simple">encircles</ext-link> <ext-link xmlns:xlink="http://www.w3.org/1999/xlink" ext-link-type="uri" xlink:href="http://purl.obolibrary.org/obo/AISM_0000039" xlink:type="simple">cuticular seta</ext-link>: <ext-link xmlns:xlink="http://www.w3.org/1999/xlink" ext-link-type="uri" xlink:href="http://purl.obolibrary.org/obo/PATO_0001287" xlink:type="simple">red brown</ext-link>;</p></list-item><list-item><p><ext-link xmlns:xlink="http://www.w3.org/1999/xlink" ext-link-type="uri" xlink:href="http://purl.obolibrary.org/obo/UBERON_0001001" xlink:type="simple">chitin-based cuticle</ext-link>: <ext-link xmlns:xlink="http://www.w3.org/1999/xlink" ext-link-type="uri" xlink:href="http://purl.obolibrary.org/obo/PATO_0000317" xlink:type="simple">black</ext-link>;</p></list-item><list-item><p><ext-link xmlns:xlink="http://www.w3.org/1999/xlink" ext-link-type="uri" xlink:href="http://purl.obolibrary.org/obo/UBERON_0001001" xlink:type="simple">chitin-based cuticle</ext-link>: <ext-link xmlns:xlink="http://www.w3.org/1999/xlink" ext-link-type="uri" xlink:href="http://purl.obolibrary.org/obo/PATO_0001373" xlink:type="simple">glistening</ext-link>;</p></list-item></list></p></list-item><list-item><p><ext-link xmlns:xlink="http://www.w3.org/1999/xlink" ext-link-type="uri" xlink:href="http://purl.obolibrary.org/obo/UBERON_0003101" xlink:type="simple">male organism</ext-link>, <ext-link xmlns:xlink="http://www.w3.org/1999/xlink" ext-link-type="uri" xlink:href="http://purl.obolibrary.org/obo/AISM_0000358" xlink:type="simple">antenna with 9 antennomeres</ext-link><list list-type="bullet"><list-item><p><ext-link xmlns:xlink="http://www.w3.org/1999/xlink" ext-link-type="uri" xlink:href="http://purl.obolibrary.org/obo/AISM_0000358" xlink:type="simple">antenna with 9 antennomeres</ext-link>, <ext-link xmlns:xlink="http://www.w3.org/1999/xlink" ext-link-type="uri" xlink:href="http://purl.obolibrary.org/obo/COLAO_0000267" xlink:type="simple">antennal club</ext-link><list list-type="bullet"><list-item><p><ext-link xmlns:xlink="http://www.w3.org/1999/xlink" ext-link-type="uri" xlink:href="http://purl.obolibrary.org/obo/COLAO_0000267" xlink:type="simple">antennal club</ext-link>, <ext-link xmlns:xlink="http://www.w3.org/1999/xlink" ext-link-type="uri" xlink:href="http://purl.obolibrary.org/obo/AISM_0000337" xlink:type="simple">flagellomere 5</ext-link>: present;</p></list-item><list-item><p><ext-link xmlns:xlink="http://www.w3.org/1999/xlink" ext-link-type="uri" xlink:href="http://purl.obolibrary.org/obo/COLAO_0000267" xlink:type="simple">antennal club</ext-link>, <ext-link xmlns:xlink="http://www.w3.org/1999/xlink" ext-link-type="uri" xlink:href="http://purl.obolibrary.org/obo/AISM_0000338" xlink:type="simple">flagellomere 6</ext-link>: present;</p></list-item><list-item><p><ext-link xmlns:xlink="http://www.w3.org/1999/xlink" ext-link-type="uri" xlink:href="http://purl.obolibrary.org/obo/COLAO_0000267" xlink:type="simple">antennal club</ext-link>, <ext-link xmlns:xlink="http://www.w3.org/1999/xlink" ext-link-type="uri" xlink:href="http://purl.obolibrary.org/obo/AISM_0000339" xlink:type="simple">flagellomere 7</ext-link>: present;</p></list-item></list></p></list-item><list-item><p><ext-link xmlns:xlink="http://www.w3.org/1999/xlink" ext-link-type="uri" xlink:href="http://purl.obolibrary.org/obo/AISM_0000358" xlink:type="simple">antenna with 9 antennomeres</ext-link>: <ext-link xmlns:xlink="http://www.w3.org/1999/xlink" ext-link-type="uri" xlink:href="http://purl.obolibrary.org/obo/PATO_0001287" xlink:type="simple">red brown</ext-link>;</p></list-item></list></p></list-item><list-item><p><ext-link xmlns:xlink="http://www.w3.org/1999/xlink" ext-link-type="uri" xlink:href="http://purl.obolibrary.org/obo/UBERON_0003101" xlink:type="simple">male organism</ext-link>, <ext-link xmlns:xlink="http://www.w3.org/1999/xlink" ext-link-type="uri" xlink:href="http://purl.obolibrary.org/obo/AISM_0000031" xlink:type="simple">insect leg</ext-link> <ext-link xmlns:xlink="http://www.w3.org/1999/xlink" ext-link-type="uri" xlink:href="http://purl.obolibrary.org/obo/AISM_0000078" xlink:type="simple">encircles</ext-link> <ext-link xmlns:xlink="http://www.w3.org/1999/xlink" ext-link-type="uri" xlink:href="http://purl.obolibrary.org/obo/AISM_0000039" xlink:type="simple">cuticular seta</ext-link>: <ext-link xmlns:xlink="http://www.w3.org/1999/xlink" ext-link-type="uri" xlink:href="http://purl.obolibrary.org/obo/PATO_0001287" xlink:type="simple">red brown</ext-link>;</p></list-item><list-item><p><ext-link xmlns:xlink="http://www.w3.org/1999/xlink" ext-link-type="uri" xlink:href="http://purl.obolibrary.org/obo/UBERON_0003101" xlink:type="simple">male organism</ext-link>, <ext-link xmlns:xlink="http://www.w3.org/1999/xlink" ext-link-type="uri" xlink:href="http://purl.obolibrary.org/obo/AISM_0000386" xlink:type="simple">genal margin</ext-link><list list-type="bullet"><list-item><p><ext-link xmlns:xlink="http://www.w3.org/1999/xlink" ext-link-type="uri" xlink:href="http://purl.obolibrary.org/obo/AISM_0000386" xlink:type="simple">genal margin</ext-link>, <ext-link xmlns:xlink="http://www.w3.org/1999/xlink" ext-link-type="uri" xlink:href="http://purl.obolibrary.org/obo/BSPO_0000072" xlink:type="simple">posterior region</ext-link>: <ext-link xmlns:xlink="http://www.w3.org/1999/xlink" ext-link-type="uri" xlink:href="http://purl.obolibrary.org/obo/PATO_0001321" xlink:type="simple">right angle to</ext-link>;</p></list-item><list-item><p><ext-link xmlns:xlink="http://www.w3.org/1999/xlink" ext-link-type="uri" xlink:href="http://purl.obolibrary.org/obo/AISM_0000386" xlink:type="simple">genal margin</ext-link>, <ext-link xmlns:xlink="http://www.w3.org/1999/xlink" ext-link-type="uri" xlink:href="http://purl.obolibrary.org/obo/BSPO_0000071" xlink:type="simple">anterior region</ext-link><list list-type="bullet"><list-item><p><ext-link xmlns:xlink="http://www.w3.org/1999/xlink" ext-link-type="uri" xlink:href="http://purl.obolibrary.org/obo/BSPO_0000071" xlink:type="simple">anterior region</ext-link>: <ext-link xmlns:xlink="http://www.w3.org/1999/xlink" ext-link-type="uri" xlink:href="http://purl.obolibrary.org/obo/PATO_0001598" xlink:type="simple">protruding</ext-link>;</p></list-item><list-item><p><ext-link xmlns:xlink="http://www.w3.org/1999/xlink" ext-link-type="uri" xlink:href="http://purl.obolibrary.org/obo/BSPO_0000071" xlink:type="simple">anterior region</ext-link>: <ext-link xmlns:xlink="http://www.w3.org/1999/xlink" ext-link-type="uri" xlink:href="http://purl.obolibrary.org/obo/PATO_0001051" xlink:type="simple">acute angle to</ext-link>;</p></list-item></list></p></list-item></list></p></list-item><list-item><p><ext-link xmlns:xlink="http://www.w3.org/1999/xlink" ext-link-type="uri" xlink:href="http://purl.obolibrary.org/obo/UBERON_0003101" xlink:type="simple">male organism</ext-link>, <ext-link xmlns:xlink="http://www.w3.org/1999/xlink" ext-link-type="uri" xlink:href="http://purl.obolibrary.org/obo/AISM_0000381" xlink:type="simple">head margin at genoclypeal sulcus</ext-link>: <ext-link xmlns:xlink="http://www.w3.org/1999/xlink" ext-link-type="uri" xlink:href="http://purl.obolibrary.org/obo/PATO_0001495" xlink:type="simple">notched</ext-link>;</p></list-item><list-item><p><ext-link xmlns:xlink="http://www.w3.org/1999/xlink" ext-link-type="uri" xlink:href="http://purl.obolibrary.org/obo/UBERON_0003101" xlink:type="simple">male organism</ext-link>, <ext-link xmlns:xlink="http://www.w3.org/1999/xlink" ext-link-type="uri" xlink:href="http://purl.obolibrary.org/obo/AISM_0000362" xlink:type="simple">lateral clypeal tooth 1</ext-link>: <ext-link xmlns:xlink="http://www.w3.org/1999/xlink" ext-link-type="uri" xlink:href="http://purl.obolibrary.org/obo/PATO_0001051" xlink:type="simple">acute angle to</ext-link>;</p></list-item><list-item><p><ext-link xmlns:xlink="http://www.w3.org/1999/xlink" ext-link-type="uri" xlink:href="http://purl.obolibrary.org/obo/UBERON_0003101" xlink:type="simple">male organism</ext-link>, <ext-link xmlns:xlink="http://www.w3.org/1999/xlink" ext-link-type="uri" xlink:href="http://purl.obolibrary.org/obo/AISM_0000363" xlink:type="simple">lateral clypeal tooth 2</ext-link>: <ext-link xmlns:xlink="http://www.w3.org/1999/xlink" ext-link-type="uri" xlink:href="http://purl.obolibrary.org/obo/PATO_0001051" xlink:type="simple">acute angle to</ext-link>;</p></list-item><list-item><p><ext-link xmlns:xlink="http://www.w3.org/1999/xlink" ext-link-type="uri" xlink:href="http://purl.obolibrary.org/obo/UBERON_0003101" xlink:type="simple">male organism</ext-link>, <ext-link xmlns:xlink="http://www.w3.org/1999/xlink" ext-link-type="uri" xlink:href="http://purl.obolibrary.org/obo/AISM_0000415" xlink:type="simple">clypeal margin between clypeal teeth 1</ext-link><list list-type="bullet"><list-item><p><ext-link xmlns:xlink="http://www.w3.org/1999/xlink" ext-link-type="uri" xlink:href="http://purl.obolibrary.org/obo/AISM_0000415" xlink:type="simple">clypeal margin between clypeal teeth 1</ext-link>: <ext-link xmlns:xlink="http://www.w3.org/1999/xlink" ext-link-type="uri" xlink:href="http://purl.obolibrary.org/obo/PATO_0001051" xlink:type="simple">acute angle to</ext-link>;</p></list-item><list-item><p><ext-link xmlns:xlink="http://www.w3.org/1999/xlink" ext-link-type="uri" xlink:href="http://purl.obolibrary.org/obo/AISM_0000415" xlink:type="simple">clypeal margin between clypeal teeth 1</ext-link>: <ext-link xmlns:xlink="http://www.w3.org/1999/xlink" ext-link-type="uri" xlink:href="http://purl.obolibrary.org/obo/PATO_0001495" xlink:type="simple">notched</ext-link>;</p></list-item></list></p></list-item><list-item><p><ext-link xmlns:xlink="http://www.w3.org/1999/xlink" ext-link-type="uri" xlink:href="http://purl.obolibrary.org/obo/UBERON_0003101" xlink:type="simple">male organism</ext-link>, <ext-link xmlns:xlink="http://www.w3.org/1999/xlink" ext-link-type="uri" xlink:href="http://purl.obolibrary.org/obo/AISM_0000414" xlink:type="simple">clypeal margin between clypeal teeth 1 and 2</ext-link><list list-type="bullet"><list-item><p><ext-link xmlns:xlink="http://www.w3.org/1999/xlink" ext-link-type="uri" xlink:href="http://purl.obolibrary.org/obo/AISM_0000414" xlink:type="simple">clypeal margin between clypeal teeth 1 and 2</ext-link>: <ext-link xmlns:xlink="http://www.w3.org/1999/xlink" ext-link-type="uri" xlink:href="http://purl.obolibrary.org/obo/PATO_0001051" xlink:type="simple">acute angle to</ext-link>;</p></list-item><list-item><p><ext-link xmlns:xlink="http://www.w3.org/1999/xlink" ext-link-type="uri" xlink:href="http://purl.obolibrary.org/obo/AISM_0000414" xlink:type="simple">clypeal margin between clypeal teeth 1 and 2</ext-link>: <ext-link xmlns:xlink="http://www.w3.org/1999/xlink" ext-link-type="uri" xlink:href="http://purl.obolibrary.org/obo/PATO_0001495" xlink:type="simple">notched</ext-link>;</p></list-item></list></p></list-item><list-item><p><ext-link xmlns:xlink="http://www.w3.org/1999/xlink" ext-link-type="uri" xlink:href="http://purl.obolibrary.org/obo/UBERON_0003101" xlink:type="simple">male organism</ext-link>, <ext-link xmlns:xlink="http://www.w3.org/1999/xlink" ext-link-type="uri" xlink:href="http://purl.obolibrary.org/obo/AISM_0004020" xlink:type="simple">frons</ext-link><list list-type="bullet"><list-item><p><ext-link xmlns:xlink="http://www.w3.org/1999/xlink" ext-link-type="uri" xlink:href="http://purl.obolibrary.org/obo/AISM_0004020" xlink:type="simple">frons</ext-link>, <ext-link xmlns:xlink="http://www.w3.org/1999/xlink" ext-link-type="uri" xlink:href="http://purl.obolibrary.org/obo/AISM_0000501" xlink:type="simple">cuticular carina</ext-link><list list-type="bullet"><list-item><p><ext-link xmlns:xlink="http://www.w3.org/1999/xlink" ext-link-type="uri" xlink:href="http://purl.obolibrary.org/obo/AISM_0000501" xlink:type="simple">cuticular carina</ext-link>: <ext-link xmlns:xlink="http://www.w3.org/1999/xlink" ext-link-type="uri" xlink:href="http://purl.obolibrary.org/obo/PATO_0040024" xlink:type="simple">bilaterally paired</ext-link>;</p></list-item><list-item><p><ext-link xmlns:xlink="http://www.w3.org/1999/xlink" ext-link-type="uri" xlink:href="http://purl.obolibrary.org/obo/AISM_0000501" xlink:type="simple">cuticular carina</ext-link>: <ext-link xmlns:xlink="http://www.w3.org/1999/xlink" ext-link-type="uri" xlink:href="http://purl.obolibrary.org/obo/PATO_0002502" xlink:type="simple">transverse orientation</ext-link>;</p></list-item><list-item><p><ext-link xmlns:xlink="http://www.w3.org/1999/xlink" ext-link-type="uri" xlink:href="http://purl.obolibrary.org/obo/AISM_0000501" xlink:type="simple">cuticular carina</ext-link>: <ext-link xmlns:xlink="http://www.w3.org/1999/xlink" ext-link-type="uri" xlink:href="http://purl.obolibrary.org/obo/PATO_0000574" xlink:type="simple">decreased length</ext-link>;</p></list-item></list></p></list-item><list-item><p><ext-link xmlns:xlink="http://www.w3.org/1999/xlink" ext-link-type="uri" xlink:href="http://purl.obolibrary.org/obo/AISM_0004020" xlink:type="simple">frons</ext-link>: <ext-link xmlns:xlink="http://www.w3.org/1999/xlink" ext-link-type="uri" xlink:href="http://purl.obolibrary.org/obo/PATO_0001598" xlink:type="simple">protruding</ext-link>;</p></list-item></list></p></list-item><list-item><p><ext-link xmlns:xlink="http://www.w3.org/1999/xlink" ext-link-type="uri" xlink:href="http://purl.obolibrary.org/obo/UBERON_0003101" xlink:type="simple">male organism</ext-link>, <ext-link xmlns:xlink="http://www.w3.org/1999/xlink" ext-link-type="uri" xlink:href="http://purl.obolibrary.org/obo/AISM_0004025" xlink:type="simple">vertex</ext-link>, <ext-link xmlns:xlink="http://www.w3.org/1999/xlink" ext-link-type="uri" xlink:href="http://purl.obolibrary.org/obo/AISM_0000528" xlink:type="simple">granulated cuticle</ext-link>: present;</p></list-item><list-item><p><ext-link xmlns:xlink="http://www.w3.org/1999/xlink" ext-link-type="uri" xlink:href="http://purl.obolibrary.org/obo/UBERON_0003101" xlink:type="simple">male organism</ext-link>, <ext-link xmlns:xlink="http://www.w3.org/1999/xlink" ext-link-type="uri" xlink:href="http://purl.obolibrary.org/obo/AISM_0004026" xlink:type="simple">gena</ext-link>, <ext-link xmlns:xlink="http://www.w3.org/1999/xlink" ext-link-type="uri" xlink:href="http://purl.obolibrary.org/obo/BSPO_0000079" xlink:type="simple">dorsal region</ext-link><list list-type="bullet"><list-item><p><ext-link xmlns:xlink="http://www.w3.org/1999/xlink" ext-link-type="uri" xlink:href="http://purl.obolibrary.org/obo/BSPO_0000079" xlink:type="simple">dorsal region</ext-link>, <ext-link xmlns:xlink="http://www.w3.org/1999/xlink" ext-link-type="uri" xlink:href="http://purl.obolibrary.org/obo/BSPO_0000083" xlink:type="simple">medial region</ext-link>, <ext-link xmlns:xlink="http://www.w3.org/1999/xlink" ext-link-type="uri" xlink:href="http://purl.obolibrary.org/obo/AISM_0000528" xlink:type="simple">granulated cuticle</ext-link>: present;</p></list-item><list-item><p><ext-link xmlns:xlink="http://www.w3.org/1999/xlink" ext-link-type="uri" xlink:href="http://purl.obolibrary.org/obo/BSPO_0000079" xlink:type="simple">dorsal region</ext-link>, <ext-link xmlns:xlink="http://www.w3.org/1999/xlink" ext-link-type="uri" xlink:href="http://purl.obolibrary.org/obo/BSPO_0000082" xlink:type="simple">lateral region</ext-link>: <ext-link xmlns:xlink="http://www.w3.org/1999/xlink" ext-link-type="uri" xlink:href="http://purl.obolibrary.org/obo/PATO_0001810" xlink:type="simple">wrinkled</ext-link>;</p></list-item></list></p></list-item><list-item><p><ext-link xmlns:xlink="http://www.w3.org/1999/xlink" ext-link-type="uri" xlink:href="http://purl.obolibrary.org/obo/UBERON_0003101" xlink:type="simple">male organism</ext-link>, <ext-link xmlns:xlink="http://www.w3.org/1999/xlink" ext-link-type="uri" xlink:href="http://purl.obolibrary.org/obo/AISM_0004019" xlink:type="simple">clypeus</ext-link>, <ext-link xmlns:xlink="http://www.w3.org/1999/xlink" ext-link-type="uri" xlink:href="http://purl.obolibrary.org/obo/BSPO_0000079" xlink:type="simple">dorsal region</ext-link>, <ext-link xmlns:xlink="http://www.w3.org/1999/xlink" ext-link-type="uri" xlink:href="http://purl.obolibrary.org/obo/BSPO_0000071" xlink:type="simple">anterior region</ext-link>: <ext-link xmlns:xlink="http://www.w3.org/1999/xlink" ext-link-type="uri" xlink:href="http://purl.obolibrary.org/obo/PATO_0001810" xlink:type="simple">wrinkled</ext-link>;</p></list-item><list-item><p><ext-link xmlns:xlink="http://www.w3.org/1999/xlink" ext-link-type="uri" xlink:href="http://purl.obolibrary.org/obo/UBERON_0003101" xlink:type="simple">male organism</ext-link>, <ext-link xmlns:xlink="http://www.w3.org/1999/xlink" ext-link-type="uri" xlink:href="http://purl.obolibrary.org/obo/AISM_0000049" xlink:type="simple">glossa</ext-link>: present;</p></list-item><list-item><p><ext-link xmlns:xlink="http://www.w3.org/1999/xlink" ext-link-type="uri" xlink:href="http://purl.obolibrary.org/obo/UBERON_0003101" xlink:type="simple">male organism</ext-link>, <ext-link xmlns:xlink="http://www.w3.org/1999/xlink" ext-link-type="uri" xlink:href="http://purl.obolibrary.org/obo/AISM_0000105" xlink:type="simple">epipharynx</ext-link>: present;</p></list-item><list-item><p><ext-link xmlns:xlink="http://www.w3.org/1999/xlink" ext-link-type="uri" xlink:href="http://purl.obolibrary.org/obo/UBERON_0003101" xlink:type="simple">male organism</ext-link>, <ext-link xmlns:xlink="http://www.w3.org/1999/xlink" ext-link-type="uri" xlink:href="http://purl.obolibrary.org/obo/AISM_0000044" xlink:type="simple">insect maxilla</ext-link>: present;</p></list-item><list-item><p><ext-link xmlns:xlink="http://www.w3.org/1999/xlink" ext-link-type="uri" xlink:href="http://purl.obolibrary.org/obo/UBERON_0003101" xlink:type="simple">male organism</ext-link>, <ext-link xmlns:xlink="http://www.w3.org/1999/xlink" ext-link-type="uri" xlink:href="http://purl.obolibrary.org/obo/AISM_0000393" xlink:type="simple">maxillary palpus with 4 palpomeres</ext-link>: present;</p></list-item><list-item><p><ext-link xmlns:xlink="http://www.w3.org/1999/xlink" ext-link-type="uri" xlink:href="http://purl.obolibrary.org/obo/UBERON_0003101" xlink:type="simple">male organism</ext-link>, <ext-link xmlns:xlink="http://www.w3.org/1999/xlink" ext-link-type="uri" xlink:href="http://purl.obolibrary.org/obo/AISM_0000397" xlink:type="simple">labial palpus with 3 palpomeres</ext-link>: present;</p></list-item><list-item><p><ext-link xmlns:xlink="http://www.w3.org/1999/xlink" ext-link-type="uri" xlink:href="http://purl.obolibrary.org/obo/UBERON_0003101" xlink:type="simple">male organism</ext-link>, <ext-link xmlns:xlink="http://www.w3.org/1999/xlink" ext-link-type="uri" xlink:href="http://purl.obolibrary.org/obo/AISM_0000059" xlink:type="simple">pronotum</ext-link><list list-type="bullet"><list-item><p><ext-link xmlns:xlink="http://www.w3.org/1999/xlink" ext-link-type="uri" xlink:href="http://purl.obolibrary.org/obo/AISM_0000059" xlink:type="simple">pronotum</ext-link>, <ext-link xmlns:xlink="http://www.w3.org/1999/xlink" ext-link-type="uri" xlink:href="http://purl.obolibrary.org/obo/BSPO_0000079" xlink:type="simple">dorsal region</ext-link>: <ext-link xmlns:xlink="http://www.w3.org/1999/xlink" ext-link-type="uri" xlink:href="http://purl.obolibrary.org/obo/PATO_0001355" xlink:type="simple">convex</ext-link>;</p></list-item><list-item><p><ext-link xmlns:xlink="http://www.w3.org/1999/xlink" ext-link-type="uri" xlink:href="http://purl.obolibrary.org/obo/AISM_0000059" xlink:type="simple">pronotum</ext-link>, <ext-link xmlns:xlink="http://www.w3.org/1999/xlink" ext-link-type="uri" xlink:href="http://purl.obolibrary.org/obo/BSPO_0000682" xlink:type="simple">lateral margin</ext-link>: <ext-link xmlns:xlink="http://www.w3.org/1999/xlink" ext-link-type="uri" xlink:href="http://purl.obolibrary.org/obo/PATO_0000406" xlink:type="simple">curved</ext-link>;</p></list-item><list-item><p><ext-link xmlns:xlink="http://www.w3.org/1999/xlink" ext-link-type="uri" xlink:href="http://purl.obolibrary.org/obo/AISM_0000059" xlink:type="simple">pronotum</ext-link>, <ext-link xmlns:xlink="http://www.w3.org/1999/xlink" ext-link-type="uri" xlink:href="http://purl.obolibrary.org/obo/BSPO_0000672" xlink:type="simple">posterior margin</ext-link>: <ext-link xmlns:xlink="http://www.w3.org/1999/xlink" ext-link-type="uri" xlink:href="http://purl.obolibrary.org/obo/PATO_0000406" xlink:type="simple">curved</ext-link>;</p></list-item><list-item><p><ext-link xmlns:xlink="http://www.w3.org/1999/xlink" ext-link-type="uri" xlink:href="http://purl.obolibrary.org/obo/AISM_0000059" xlink:type="simple">pronotum</ext-link>, <ext-link xmlns:xlink="http://www.w3.org/1999/xlink" ext-link-type="uri" xlink:href="http://purl.obolibrary.org/obo/AISM_0000384" xlink:type="simple">row of punctures</ext-link> <ext-link xmlns:xlink="http://www.w3.org/1999/xlink" ext-link-type="uri" xlink:href="http://purl.obolibrary.org/obo/RO_0002008" xlink:type="simple">coincident with</ext-link> <ext-link xmlns:xlink="http://www.w3.org/1999/xlink" ext-link-type="uri" xlink:href="http://purl.obolibrary.org/obo/BSPO_0000672" xlink:type="simple">posterior margin</ext-link></p></list-item><list-item><p><ext-link xmlns:xlink="http://www.w3.org/1999/xlink" ext-link-type="uri" xlink:href="http://purl.obolibrary.org/obo/AISM_0000059" xlink:type="simple">pronotum</ext-link>: <ext-link xmlns:xlink="http://www.w3.org/1999/xlink" ext-link-type="uri" xlink:href="http://purl.obolibrary.org/obo/PATO_0000921" xlink:type="simple">width</ext-link> <ext-link xmlns:xlink="http://www.w3.org/1999/xlink" ext-link-type="uri" xlink:href="http://purl.obolibrary.org/obo/RO_0015007" xlink:type="simple">larger than</ext-link> <ext-link xmlns:xlink="http://www.w3.org/1999/xlink" ext-link-type="uri" xlink:href="http://purl.obolibrary.org/obo/PATO_0000122" xlink:type="simple">length</ext-link> of <ext-link xmlns:xlink="http://www.w3.org/1999/xlink" ext-link-type="uri" xlink:href="http://purl.obolibrary.org/obo/AISM_0000059" xlink:type="simple">pronotum</ext-link></p></list-item></list></p></list-item><list-item><p><ext-link xmlns:xlink="http://www.w3.org/1999/xlink" ext-link-type="uri" xlink:href="http://purl.obolibrary.org/obo/UBERON_0003101" xlink:type="simple">male organism</ext-link>, <ext-link xmlns:xlink="http://www.w3.org/1999/xlink" ext-link-type="uri" xlink:href="http://purl.obolibrary.org/obo/COLAO_0000224" xlink:type="simple">anterolateral pronotal angle</ext-link><list list-type="bullet"><list-item><p><ext-link xmlns:xlink="http://www.w3.org/1999/xlink" ext-link-type="uri" xlink:href="http://purl.obolibrary.org/obo/COLAO_0000224" xlink:type="simple">anterolateral pronotal angle</ext-link>: <ext-link xmlns:xlink="http://www.w3.org/1999/xlink" ext-link-type="uri" xlink:href="http://purl.obolibrary.org/obo/PATO_0001419" xlink:type="simple">sharp</ext-link>;</p></list-item><list-item><p><ext-link xmlns:xlink="http://www.w3.org/1999/xlink" ext-link-type="uri" xlink:href="http://purl.obolibrary.org/obo/COLAO_0000224" xlink:type="simple">anterolateral pronotal angle</ext-link>: <ext-link xmlns:xlink="http://www.w3.org/1999/xlink" ext-link-type="uri" xlink:href="http://purl.obolibrary.org/obo/PATO_0002481" xlink:type="simple">oblique orientation</ext-link>;</p></list-item></list></p></list-item><list-item><p><ext-link xmlns:xlink="http://www.w3.org/1999/xlink" ext-link-type="uri" xlink:href="http://purl.obolibrary.org/obo/UBERON_0003101" xlink:type="simple">male organism</ext-link>, <ext-link xmlns:xlink="http://www.w3.org/1999/xlink" ext-link-type="uri" xlink:href="http://purl.obolibrary.org/obo/COLAO_0000001" xlink:type="simple">lateral pronotal carina</ext-link><list list-type="bullet"><list-item><p><ext-link xmlns:xlink="http://www.w3.org/1999/xlink" ext-link-type="uri" xlink:href="http://purl.obolibrary.org/obo/COLAO_0000001" xlink:type="simple">lateral pronotal carina</ext-link>, <ext-link xmlns:xlink="http://www.w3.org/1999/xlink" ext-link-type="uri" xlink:href="http://purl.obolibrary.org/obo/AISM_0000384" xlink:type="simple">row of punctures</ext-link>: present;</p></list-item><list-item><p><ext-link xmlns:xlink="http://www.w3.org/1999/xlink" ext-link-type="uri" xlink:href="http://purl.obolibrary.org/obo/COLAO_0000001" xlink:type="simple">lateral pronotal carina</ext-link>: <ext-link xmlns:xlink="http://www.w3.org/1999/xlink" ext-link-type="uri" xlink:href="http://purl.obolibrary.org/obo/PATO_0001206" xlink:type="simple">serrated</ext-link>;</p></list-item></list></p></list-item><list-item><p><ext-link xmlns:xlink="http://www.w3.org/1999/xlink" ext-link-type="uri" xlink:href="http://purl.obolibrary.org/obo/UBERON_0003101" xlink:type="simple">male organism</ext-link>, <ext-link xmlns:xlink="http://www.w3.org/1999/xlink" ext-link-type="uri" xlink:href="http://purl.obolibrary.org/obo/COLAO_0000002" xlink:type="simple">pronotal disc</ext-link>, <ext-link xmlns:xlink="http://www.w3.org/1999/xlink" ext-link-type="uri" xlink:href="http://purl.obolibrary.org/obo/AISM_0000529" xlink:type="simple">punctate cuticle</ext-link>, <ext-link xmlns:xlink="http://www.w3.org/1999/xlink" ext-link-type="uri" xlink:href="http://purl.obolibrary.org/obo/AISM_0000524" xlink:type="simple">cuticular puncture</ext-link>: <ext-link xmlns:xlink="http://www.w3.org/1999/xlink" ext-link-type="uri" xlink:href="http://purl.obolibrary.org/obo/PATO_0001609" xlink:type="simple">sparse</ext-link>;</p></list-item><list-item><p><ext-link xmlns:xlink="http://www.w3.org/1999/xlink" ext-link-type="uri" xlink:href="http://purl.obolibrary.org/obo/UBERON_0003101" xlink:type="simple">male organism</ext-link>, <ext-link xmlns:xlink="http://www.w3.org/1999/xlink" ext-link-type="uri" xlink:href="http://purl.obolibrary.org/obo/COLAO_0000226" xlink:type="simple">elytron with 9 striae</ext-link><list list-type="bullet"><list-item><p><ext-link xmlns:xlink="http://www.w3.org/1999/xlink" ext-link-type="uri" xlink:href="http://purl.obolibrary.org/obo/COLAO_0000226" xlink:type="simple">elytron with 9 striae</ext-link>, <ext-link xmlns:xlink="http://www.w3.org/1999/xlink" ext-link-type="uri" xlink:href="http://purl.obolibrary.org/obo/BSPO_0000079" xlink:type="simple">dorsal region</ext-link>: <ext-link xmlns:xlink="http://www.w3.org/1999/xlink" ext-link-type="uri" xlink:href="http://purl.obolibrary.org/obo/AISM_0000352" xlink:type="simple">microreticulate</ext-link>;</p></list-item><list-item><p><ext-link xmlns:xlink="http://www.w3.org/1999/xlink" ext-link-type="uri" xlink:href="http://purl.obolibrary.org/obo/COLAO_0000226" xlink:type="simple">elytron with 9 striae</ext-link>, <ext-link xmlns:xlink="http://www.w3.org/1999/xlink" ext-link-type="uri" xlink:href="http://purl.obolibrary.org/obo/COLAO_0000018" xlink:type="simple">elytral interstria</ext-link><list list-type="bullet"><list-item><p><ext-link xmlns:xlink="http://www.w3.org/1999/xlink" ext-link-type="uri" xlink:href="http://purl.obolibrary.org/obo/COLAO_0000018" xlink:type="simple">elytral interstria</ext-link>, <ext-link xmlns:xlink="http://www.w3.org/1999/xlink" ext-link-type="uri" xlink:href="http://purl.obolibrary.org/obo/AISM_0000529" xlink:type="simple">punctate cuticle</ext-link>, <ext-link xmlns:xlink="http://www.w3.org/1999/xlink" ext-link-type="uri" xlink:href="http://purl.obolibrary.org/obo/AISM_0000524" xlink:type="simple">cuticular puncture</ext-link>: <ext-link xmlns:xlink="http://www.w3.org/1999/xlink" ext-link-type="uri" xlink:href="http://purl.obolibrary.org/obo/PATO_0001609" xlink:type="simple">sparse</ext-link>;</p></list-item><list-item><p><ext-link xmlns:xlink="http://www.w3.org/1999/xlink" ext-link-type="uri" xlink:href="http://purl.obolibrary.org/obo/COLAO_0000018" xlink:type="simple">elytral interstria</ext-link>, <ext-link xmlns:xlink="http://www.w3.org/1999/xlink" ext-link-type="uri" xlink:href="http://purl.obolibrary.org/obo/AISM_0000528" xlink:type="simple">granulated cuticle</ext-link>, <ext-link xmlns:xlink="http://www.w3.org/1999/xlink" ext-link-type="uri" xlink:href="http://purl.obolibrary.org/obo/AISM_0000525" xlink:type="simple">cuticular granule</ext-link><list list-type="bullet"><list-item><p><ext-link xmlns:xlink="http://www.w3.org/1999/xlink" ext-link-type="uri" xlink:href="http://purl.obolibrary.org/obo/AISM_0000525" xlink:type="simple">cuticular granule</ext-link>: <ext-link xmlns:xlink="http://www.w3.org/1999/xlink" ext-link-type="uri" xlink:href="http://purl.obolibrary.org/obo/PATO_0000587" xlink:type="simple">decreased size</ext-link>;</p></list-item><list-item><p><ext-link xmlns:xlink="http://www.w3.org/1999/xlink" ext-link-type="uri" xlink:href="http://purl.obolibrary.org/obo/AISM_0000525" xlink:type="simple">cuticular granule</ext-link>: <ext-link xmlns:xlink="http://www.w3.org/1999/xlink" ext-link-type="uri" xlink:href="http://purl.obolibrary.org/obo/PATO_0002254" xlink:type="simple">flattened</ext-link>;</p></list-item></list></p></list-item></list></p></list-item></list></p></list-item><list-item><p><ext-link xmlns:xlink="http://www.w3.org/1999/xlink" ext-link-type="uri" xlink:href="http://purl.obolibrary.org/obo/UBERON_0003101" xlink:type="simple">male organism</ext-link>, <ext-link xmlns:xlink="http://www.w3.org/1999/xlink" ext-link-type="uri" xlink:href="http://purl.obolibrary.org/obo/COLAO_0000215" xlink:type="simple">elytral interstria 8</ext-link>, <ext-link xmlns:xlink="http://www.w3.org/1999/xlink" ext-link-type="uri" xlink:href="http://purl.obolibrary.org/obo/BSPO_0000077" xlink:type="simple">proximal region</ext-link>, <ext-link xmlns:xlink="http://www.w3.org/1999/xlink" ext-link-type="uri" xlink:href="http://purl.obolibrary.org/obo/AISM_0000501" xlink:type="simple">cuticular carina</ext-link> <ext-link xmlns:xlink="http://www.w3.org/1999/xlink" ext-link-type="uri" xlink:href="http://purl.obolibrary.org/obo/RO_0002220" xlink:type="simple">adjacent to</ext-link> <ext-link xmlns:xlink="http://www.w3.org/1999/xlink" ext-link-type="uri" xlink:href="http://purl.obolibrary.org/obo/COLAO_0000214" xlink:type="simple">elytral stria 7</ext-link> of <ext-link xmlns:xlink="http://www.w3.org/1999/xlink" ext-link-type="uri" xlink:href="http://purl.obolibrary.org/obo/UBERON_0003101" xlink:type="simple">male organism</ext-link></p></list-item><list-item><p><ext-link xmlns:xlink="http://www.w3.org/1999/xlink" ext-link-type="uri" xlink:href="http://purl.obolibrary.org/obo/UBERON_0003101" xlink:type="simple">male organism</ext-link>, <ext-link xmlns:xlink="http://www.w3.org/1999/xlink" ext-link-type="uri" xlink:href="http://purl.obolibrary.org/obo/COLAO_0000217" xlink:type="simple">elytral interstria 9</ext-link>, <ext-link xmlns:xlink="http://www.w3.org/1999/xlink" ext-link-type="uri" xlink:href="http://purl.obolibrary.org/obo/BSPO_0000077" xlink:type="simple">proximal region</ext-link>, <ext-link xmlns:xlink="http://www.w3.org/1999/xlink" ext-link-type="uri" xlink:href="http://purl.obolibrary.org/obo/AISM_0000501" xlink:type="simple">cuticular carina</ext-link> <ext-link xmlns:xlink="http://www.w3.org/1999/xlink" ext-link-type="uri" xlink:href="http://purl.obolibrary.org/obo/RO_0002220" xlink:type="simple">adjacent to</ext-link> <ext-link xmlns:xlink="http://www.w3.org/1999/xlink" ext-link-type="uri" xlink:href="http://purl.obolibrary.org/obo/COLAO_0000216" xlink:type="simple">elytral stria 8</ext-link> of <ext-link xmlns:xlink="http://www.w3.org/1999/xlink" ext-link-type="uri" xlink:href="http://purl.obolibrary.org/obo/UBERON_0003101" xlink:type="simple">male organism</ext-link></p></list-item><list-item><p><ext-link xmlns:xlink="http://www.w3.org/1999/xlink" ext-link-type="uri" xlink:href="http://purl.obolibrary.org/obo/UBERON_0003101" xlink:type="simple">male organism</ext-link>, <ext-link xmlns:xlink="http://www.w3.org/1999/xlink" ext-link-type="uri" xlink:href="http://purl.obolibrary.org/obo/COLAO_0000011" xlink:type="simple">scutellar shield</ext-link>: <ext-link xmlns:xlink="http://www.w3.org/1999/xlink" ext-link-type="uri" xlink:href="http://purl.obolibrary.org/obo/PATO_0002508" xlink:type="simple">concealed</ext-link>;</p></list-item><list-item><p><ext-link xmlns:xlink="http://www.w3.org/1999/xlink" ext-link-type="uri" xlink:href="http://purl.obolibrary.org/obo/UBERON_0003101" xlink:type="simple">male organism</ext-link>, <ext-link xmlns:xlink="http://www.w3.org/1999/xlink" ext-link-type="uri" xlink:href="http://purl.obolibrary.org/obo/AISM_0000038" xlink:type="simple">hind wing</ext-link><list list-type="bullet"><list-item><p><ext-link xmlns:xlink="http://www.w3.org/1999/xlink" ext-link-type="uri" xlink:href="http://purl.obolibrary.org/obo/AISM_0000038" xlink:type="simple">hind wing</ext-link>: <ext-link xmlns:xlink="http://www.w3.org/1999/xlink" ext-link-type="uri" xlink:href="http://purl.obolibrary.org/obo/PATO_0000467" xlink:type="simple">present</ext-link>;</p></list-item><list-item><p><ext-link xmlns:xlink="http://www.w3.org/1999/xlink" ext-link-type="uri" xlink:href="http://purl.obolibrary.org/obo/AISM_0000038" xlink:type="simple">hind wing</ext-link>: <ext-link xmlns:xlink="http://www.w3.org/1999/xlink" ext-link-type="uri" xlink:href="http://purl.obolibrary.org/obo/PATO_0000461" xlink:type="simple">normal</ext-link>;</p></list-item></list></p></list-item><list-item><p><ext-link xmlns:xlink="http://www.w3.org/1999/xlink" ext-link-type="uri" xlink:href="http://purl.obolibrary.org/obo/UBERON_0003101" xlink:type="simple">male organism</ext-link>, <ext-link xmlns:xlink="http://www.w3.org/1999/xlink" ext-link-type="uri" xlink:href="http://purl.obolibrary.org/obo/AISM_0000356" xlink:type="simple">abdomen with 8 sternites</ext-link>: present;</p></list-item><list-item><p><ext-link xmlns:xlink="http://www.w3.org/1999/xlink" ext-link-type="uri" xlink:href="http://purl.obolibrary.org/obo/UBERON_0003101" xlink:type="simple">male organism</ext-link>, <ext-link xmlns:xlink="http://www.w3.org/1999/xlink" ext-link-type="uri" xlink:href="http://purl.obolibrary.org/obo/AISM_0004110" xlink:type="simple">abdominal sternite VIII</ext-link>, <ext-link xmlns:xlink="http://www.w3.org/1999/xlink" ext-link-type="uri" xlink:href="http://purl.obolibrary.org/obo/AISM_0000157" xlink:type="simple">cuticular groove</ext-link><list list-type="bullet"><list-item><p><ext-link xmlns:xlink="http://www.w3.org/1999/xlink" ext-link-type="uri" xlink:href="http://purl.obolibrary.org/obo/AISM_0000157" xlink:type="simple">cuticular groove</ext-link> <ext-link xmlns:xlink="http://www.w3.org/1999/xlink" ext-link-type="uri" xlink:href="http://purl.obolibrary.org/obo/RO_0002220" xlink:type="simple">adjacent to</ext-link> <ext-link xmlns:xlink="http://www.w3.org/1999/xlink" ext-link-type="uri" xlink:href="http://purl.obolibrary.org/obo/BSPO_0000047" xlink:type="simple">postero-lateral margin</ext-link> of <ext-link xmlns:xlink="http://www.w3.org/1999/xlink" ext-link-type="uri" xlink:href="http://purl.obolibrary.org/obo/AISM_0004110" xlink:type="simple">abdominal sternite VIII</ext-link></p></list-item><list-item><p><ext-link xmlns:xlink="http://www.w3.org/1999/xlink" ext-link-type="uri" xlink:href="http://purl.obolibrary.org/obo/AISM_0000157" xlink:type="simple">cuticular groove</ext-link>: <ext-link xmlns:xlink="http://www.w3.org/1999/xlink" ext-link-type="uri" xlink:href="http://purl.obolibrary.org/obo/PATO_0040024" xlink:type="simple">bilaterally paired</ext-link>;</p></list-item></list></p></list-item><list-item><p><ext-link xmlns:xlink="http://www.w3.org/1999/xlink" ext-link-type="uri" xlink:href="http://purl.obolibrary.org/obo/UBERON_0003101" xlink:type="simple">male organism</ext-link>, <ext-link xmlns:xlink="http://www.w3.org/1999/xlink" ext-link-type="uri" xlink:href="http://purl.obolibrary.org/obo/AISM_0004097" xlink:type="simple">abdominal tergite VIII</ext-link><list list-type="bullet"><list-item><p><ext-link xmlns:xlink="http://www.w3.org/1999/xlink" ext-link-type="uri" xlink:href="http://purl.obolibrary.org/obo/AISM_0004097" xlink:type="simple">abdominal tergite VIII</ext-link>, <ext-link xmlns:xlink="http://www.w3.org/1999/xlink" ext-link-type="uri" xlink:href="http://purl.obolibrary.org/obo/AISM_0000524" xlink:type="simple">cuticular puncture</ext-link><list list-type="bullet"><list-item><p><ext-link xmlns:xlink="http://www.w3.org/1999/xlink" ext-link-type="uri" xlink:href="http://purl.obolibrary.org/obo/AISM_0000524" xlink:type="simple">cuticular puncture</ext-link>: <ext-link xmlns:xlink="http://www.w3.org/1999/xlink" ext-link-type="uri" xlink:href="http://purl.obolibrary.org/obo/PATO_0002118" xlink:type="simple">multiple</ext-link>;</p></list-item><list-item><p><ext-link xmlns:xlink="http://www.w3.org/1999/xlink" ext-link-type="uri" xlink:href="http://purl.obolibrary.org/obo/AISM_0000524" xlink:type="simple">cuticular puncture</ext-link>: <ext-link xmlns:xlink="http://www.w3.org/1999/xlink" ext-link-type="uri" xlink:href="http://purl.obolibrary.org/obo/PATO_0001609" xlink:type="simple">sparse</ext-link>;</p></list-item></list></p></list-item><list-item><p><ext-link xmlns:xlink="http://www.w3.org/1999/xlink" ext-link-type="uri" xlink:href="http://purl.obolibrary.org/obo/AISM_0004097" xlink:type="simple">abdominal tergite VIII</ext-link>, <ext-link xmlns:xlink="http://www.w3.org/1999/xlink" ext-link-type="uri" xlink:href="http://purl.obolibrary.org/obo/AISM_0000375" xlink:type="simple">anterior groove of tergite VIII</ext-link>: present;</p></list-item><list-item><p><ext-link xmlns:xlink="http://www.w3.org/1999/xlink" ext-link-type="uri" xlink:href="http://purl.obolibrary.org/obo/AISM_0004097" xlink:type="simple">abdominal tergite VIII</ext-link>, <ext-link xmlns:xlink="http://www.w3.org/1999/xlink" ext-link-type="uri" xlink:href="http://purl.obolibrary.org/obo/AISM_0000377" xlink:type="simple">anterior carina of tergite VIII</ext-link>: present;</p></list-item><list-item><p><ext-link xmlns:xlink="http://www.w3.org/1999/xlink" ext-link-type="uri" xlink:href="http://purl.obolibrary.org/obo/AISM_0004097" xlink:type="simple">abdominal tergite VIII</ext-link>, <ext-link xmlns:xlink="http://www.w3.org/1999/xlink" ext-link-type="uri" xlink:href="http://purl.obolibrary.org/obo/AISM_0000413" xlink:type="simple">distal border of tergite VIII</ext-link>, <ext-link xmlns:xlink="http://www.w3.org/1999/xlink" ext-link-type="uri" xlink:href="http://purl.obolibrary.org/obo/BSPO_0000072" xlink:type="simple">posterior region</ext-link>: <ext-link xmlns:xlink="http://www.w3.org/1999/xlink" ext-link-type="uri" xlink:href="http://purl.obolibrary.org/obo/PATO_0000573" xlink:type="simple">increased length</ext-link>;</p></list-item><list-item><p><ext-link xmlns:xlink="http://www.w3.org/1999/xlink" ext-link-type="uri" xlink:href="http://purl.obolibrary.org/obo/AISM_0004097" xlink:type="simple">abdominal tergite VIII</ext-link>: <ext-link xmlns:xlink="http://www.w3.org/1999/xlink" ext-link-type="uri" xlink:href="http://purl.obolibrary.org/obo/PATO_0001355" xlink:type="simple">convex</ext-link>;</p></list-item><list-item><p><ext-link xmlns:xlink="http://www.w3.org/1999/xlink" ext-link-type="uri" xlink:href="http://purl.obolibrary.org/obo/AISM_0004097" xlink:type="simple">abdominal tergite VIII</ext-link>: <ext-link xmlns:xlink="http://www.w3.org/1999/xlink" ext-link-type="uri" xlink:href="http://purl.obolibrary.org/obo/AISM_0000352" xlink:type="simple">microreticulate</ext-link>;</p></list-item></list></p></list-item><list-item><p><ext-link xmlns:xlink="http://www.w3.org/1999/xlink" ext-link-type="uri" xlink:href="http://purl.obolibrary.org/obo/UBERON_0003101" xlink:type="simple">male organism</ext-link>, <ext-link xmlns:xlink="http://www.w3.org/1999/xlink" ext-link-type="uri" xlink:href="http://purl.obolibrary.org/obo/AISM_0000331" xlink:type="simple">protarsus with 5 protarsomeres</ext-link>: present;</p></list-item><list-item><p><ext-link xmlns:xlink="http://www.w3.org/1999/xlink" ext-link-type="uri" xlink:href="http://purl.obolibrary.org/obo/UBERON_0003101" xlink:type="simple">male organism</ext-link>, <ext-link xmlns:xlink="http://www.w3.org/1999/xlink" ext-link-type="uri" xlink:href="http://purl.obolibrary.org/obo/AISM_0000332" xlink:type="simple">mesotarsus with 5 mesotarsomeres</ext-link>: present;</p></list-item><list-item><p><ext-link xmlns:xlink="http://www.w3.org/1999/xlink" ext-link-type="uri" xlink:href="http://purl.obolibrary.org/obo/UBERON_0003101" xlink:type="simple">male organism</ext-link>, <ext-link xmlns:xlink="http://www.w3.org/1999/xlink" ext-link-type="uri" xlink:href="http://purl.obolibrary.org/obo/AISM_0000333" xlink:type="simple">metatarsus with 5 metatarsomeres</ext-link>: present;</p></list-item><list-item><p><ext-link xmlns:xlink="http://www.w3.org/1999/xlink" ext-link-type="uri" xlink:href="http://purl.obolibrary.org/obo/UBERON_0003101" xlink:type="simple">male organism</ext-link>, <ext-link xmlns:xlink="http://www.w3.org/1999/xlink" ext-link-type="uri" xlink:href="http://purl.obolibrary.org/obo/AISM_0000067" xlink:type="simple">protibia</ext-link><list list-type="bullet"><list-item><p><ext-link xmlns:xlink="http://www.w3.org/1999/xlink" ext-link-type="uri" xlink:href="http://purl.obolibrary.org/obo/AISM_0000067" xlink:type="simple">protibia</ext-link>, <ext-link xmlns:xlink="http://www.w3.org/1999/xlink" ext-link-type="uri" xlink:href="http://purl.obolibrary.org/obo/AISM_0000368" xlink:type="simple">dorsal protibial cuticular tooth 1</ext-link>: present;</p></list-item><list-item><p><ext-link xmlns:xlink="http://www.w3.org/1999/xlink" ext-link-type="uri" xlink:href="http://purl.obolibrary.org/obo/AISM_0000067" xlink:type="simple">protibia</ext-link>, <ext-link xmlns:xlink="http://www.w3.org/1999/xlink" ext-link-type="uri" xlink:href="http://purl.obolibrary.org/obo/AISM_0000369" xlink:type="simple">dorsal protibial cuticular tooth 2</ext-link>: present;</p></list-item><list-item><p><ext-link xmlns:xlink="http://www.w3.org/1999/xlink" ext-link-type="uri" xlink:href="http://purl.obolibrary.org/obo/AISM_0000067" xlink:type="simple">protibia</ext-link>, <ext-link xmlns:xlink="http://www.w3.org/1999/xlink" ext-link-type="uri" xlink:href="http://purl.obolibrary.org/obo/AISM_0000370" xlink:type="simple">dorsal protibial cuticular tooth 3</ext-link>: present;</p></list-item><list-item><p><ext-link xmlns:xlink="http://www.w3.org/1999/xlink" ext-link-type="uri" xlink:href="http://purl.obolibrary.org/obo/AISM_0000067" xlink:type="simple">protibia</ext-link>, <ext-link xmlns:xlink="http://www.w3.org/1999/xlink" ext-link-type="uri" xlink:href="http://purl.obolibrary.org/obo/AISM_0000371" xlink:type="simple">dorsal protibial cuticular tooth 4</ext-link>: <ext-link xmlns:xlink="http://www.w3.org/1999/xlink" ext-link-type="uri" xlink:href="http://purl.obolibrary.org/obo/PATO_0000587" xlink:type="simple">decreased size</ext-link>;</p></list-item><list-item><p><ext-link xmlns:xlink="http://www.w3.org/1999/xlink" ext-link-type="uri" xlink:href="http://purl.obolibrary.org/obo/AISM_0000067" xlink:type="simple">protibia</ext-link>, <ext-link xmlns:xlink="http://www.w3.org/1999/xlink" ext-link-type="uri" xlink:href="http://purl.obolibrary.org/obo/BSPO_0000684" xlink:type="simple">ventral margin</ext-link>: <ext-link xmlns:xlink="http://www.w3.org/1999/xlink" ext-link-type="uri" xlink:href="http://purl.obolibrary.org/obo/PATO_0001206" xlink:type="simple">serrated</ext-link>;</p></list-item><list-item><p><ext-link xmlns:xlink="http://www.w3.org/1999/xlink" ext-link-type="uri" xlink:href="http://purl.obolibrary.org/obo/AISM_0000067" xlink:type="simple">protibia</ext-link>, <ext-link xmlns:xlink="http://www.w3.org/1999/xlink" ext-link-type="uri" xlink:href="http://purl.obolibrary.org/obo/BSPO_0000684" xlink:type="simple">ventral margin</ext-link>, <ext-link xmlns:xlink="http://www.w3.org/1999/xlink" ext-link-type="uri" xlink:href="http://purl.obolibrary.org/obo/BSPO_0000077" xlink:type="simple">proximal region</ext-link>: <ext-link xmlns:xlink="http://www.w3.org/1999/xlink" ext-link-type="uri" xlink:href="http://purl.obolibrary.org/obo/PATO_0001206" xlink:type="simple">serrated</ext-link>;</p></list-item><list-item><p><ext-link xmlns:xlink="http://www.w3.org/1999/xlink" ext-link-type="uri" xlink:href="http://purl.obolibrary.org/obo/AISM_0000067" xlink:type="simple">protibia</ext-link>: <ext-link xmlns:xlink="http://www.w3.org/1999/xlink" ext-link-type="uri" xlink:href="http://purl.obolibrary.org/obo/PATO_0000406" xlink:type="simple">curved</ext-link>;</p></list-item></list></p></list-item><list-item><p><ext-link xmlns:xlink="http://www.w3.org/1999/xlink" ext-link-type="uri" xlink:href="http://purl.obolibrary.org/obo/UBERON_0003101" xlink:type="simple">male organism</ext-link>, <ext-link xmlns:xlink="http://www.w3.org/1999/xlink" ext-link-type="uri" xlink:href="http://purl.obolibrary.org/obo/AISM_0000417" xlink:type="simple">dorsal protibial margin between protibial teeth 1 and 2</ext-link>: <ext-link xmlns:xlink="http://www.w3.org/1999/xlink" ext-link-type="uri" xlink:href="http://purl.obolibrary.org/obo/PATO_0001889" xlink:type="simple">scalloped</ext-link>;</p></list-item><list-item><p><ext-link xmlns:xlink="http://www.w3.org/1999/xlink" ext-link-type="uri" xlink:href="http://purl.obolibrary.org/obo/UBERON_0003101" xlink:type="simple">male organism</ext-link>, <ext-link xmlns:xlink="http://www.w3.org/1999/xlink" ext-link-type="uri" xlink:href="http://purl.obolibrary.org/obo/AISM_0000418" xlink:type="simple">dorsal protibial margin between protibial teeth 2 and 3</ext-link>: <ext-link xmlns:xlink="http://www.w3.org/1999/xlink" ext-link-type="uri" xlink:href="http://purl.obolibrary.org/obo/PATO_0001889" xlink:type="simple">scalloped</ext-link>;</p></list-item><list-item><p><ext-link xmlns:xlink="http://www.w3.org/1999/xlink" ext-link-type="uri" xlink:href="http://purl.obolibrary.org/obo/UBERON_0003101" xlink:type="simple">male organism</ext-link>, <ext-link xmlns:xlink="http://www.w3.org/1999/xlink" ext-link-type="uri" xlink:href="http://purl.obolibrary.org/obo/AISM_0000419" xlink:type="simple">dorsal protibial margin between protibial teeth 3 and 4</ext-link>: <ext-link xmlns:xlink="http://www.w3.org/1999/xlink" ext-link-type="uri" xlink:href="http://purl.obolibrary.org/obo/PATO_0001889" xlink:type="simple">scalloped</ext-link>;</p></list-item><list-item><p><ext-link xmlns:xlink="http://www.w3.org/1999/xlink" ext-link-type="uri" xlink:href="http://purl.obolibrary.org/obo/UBERON_0003101" xlink:type="simple">male organism</ext-link>, <ext-link xmlns:xlink="http://www.w3.org/1999/xlink" ext-link-type="uri" xlink:href="http://purl.obolibrary.org/obo/AISM_0000070" xlink:type="simple">profemur</ext-link>, <ext-link xmlns:xlink="http://www.w3.org/1999/xlink" ext-link-type="uri" xlink:href="http://purl.obolibrary.org/obo/BSPO_0000688" xlink:type="simple">antero-ventral margin</ext-link>, <ext-link xmlns:xlink="http://www.w3.org/1999/xlink" ext-link-type="uri" xlink:href="http://purl.obolibrary.org/obo/BSPO_0000078" xlink:type="simple">distal region</ext-link>, <ext-link xmlns:xlink="http://www.w3.org/1999/xlink" ext-link-type="uri" xlink:href="http://purl.obolibrary.org/obo/AISM_0000527" xlink:type="simple">cuticular spine</ext-link>: <ext-link xmlns:xlink="http://www.w3.org/1999/xlink" ext-link-type="uri" xlink:href="http://purl.obolibrary.org/obo/PATO_0002254" xlink:type="simple">flattened</ext-link>;</p></list-item><list-item><p><ext-link xmlns:xlink="http://www.w3.org/1999/xlink" ext-link-type="uri" xlink:href="http://purl.obolibrary.org/obo/UBERON_0003101" xlink:type="simple">male organism</ext-link>, <ext-link xmlns:xlink="http://www.w3.org/1999/xlink" ext-link-type="uri" xlink:href="http://purl.obolibrary.org/obo/AISM_0000068" xlink:type="simple">mesotibia</ext-link><list list-type="bullet"><list-item><p><ext-link xmlns:xlink="http://www.w3.org/1999/xlink" ext-link-type="uri" xlink:href="http://purl.obolibrary.org/obo/AISM_0000068" xlink:type="simple">mesotibia</ext-link>, <ext-link xmlns:xlink="http://www.w3.org/1999/xlink" ext-link-type="uri" xlink:href="http://purl.obolibrary.org/obo/BSPO_0000078" xlink:type="simple">distal region</ext-link>, <ext-link xmlns:xlink="http://www.w3.org/1999/xlink" ext-link-type="uri" xlink:href="http://purl.obolibrary.org/obo/AISM_0000527" xlink:type="simple">cuticular spine</ext-link> <ext-link xmlns:xlink="http://www.w3.org/1999/xlink" ext-link-type="uri" xlink:href="http://purl.obolibrary.org/obo/RO_HOM0000001" xlink:type="simple">in homology relationship with</ext-link> <ext-link xmlns:xlink="http://www.w3.org/1999/xlink" ext-link-type="uri" xlink:href="http://purl.obolibrary.org/obo/AISM_0000434" xlink:type="simple">mesotibial spur</ext-link>;</p></list-item><list-item><p><ext-link xmlns:xlink="http://www.w3.org/1999/xlink" ext-link-type="uri" xlink:href="http://purl.obolibrary.org/obo/AISM_0000068" xlink:type="simple">mesotibia</ext-link>, <ext-link xmlns:xlink="http://www.w3.org/1999/xlink" ext-link-type="uri" xlink:href="http://purl.obolibrary.org/obo/BSPO_0000079" xlink:type="simple">dorsal region</ext-link>, <ext-link xmlns:xlink="http://www.w3.org/1999/xlink" ext-link-type="uri" xlink:href="http://purl.obolibrary.org/obo/BSPO_0000077" xlink:type="simple">proximal region</ext-link>, <ext-link xmlns:xlink="http://www.w3.org/1999/xlink" ext-link-type="uri" xlink:href="http://purl.obolibrary.org/obo/AISM_0000424" xlink:type="simple">mesotibial carina</ext-link>: <ext-link xmlns:xlink="http://www.w3.org/1999/xlink" ext-link-type="uri" xlink:href="http://purl.obolibrary.org/obo/PATO_0000122" xlink:type="simple">length</ext-link> <ext-link xmlns:xlink="http://www.w3.org/1999/xlink" ext-link-type="uri" xlink:href="http://purl.obolibrary.org/obo/RO_0015007" xlink:type="simple">larger than</ext-link> <ext-link xmlns:xlink="http://www.w3.org/1999/xlink" ext-link-type="uri" xlink:href="http://purl.obolibrary.org/obo/PATO_0000122" xlink:type="simple">length</ext-link> of <ext-link xmlns:xlink="http://www.w3.org/1999/xlink" ext-link-type="uri" xlink:href="http://purl.obolibrary.org/obo/AISM_0000424" xlink:type="simple">mesotibial carina</ext-link> of <ext-link xmlns:xlink="http://www.w3.org/1999/xlink" ext-link-type="uri" xlink:href="http://purl.obolibrary.org/obo/BSPO_0000083" xlink:type="simple">medial region</ext-link> of <ext-link xmlns:xlink="http://www.w3.org/1999/xlink" ext-link-type="uri" xlink:href="http://purl.obolibrary.org/obo/BSPO_0000079" xlink:type="simple">dorsal region</ext-link></p></list-item></list></p></list-item><list-item><p><ext-link xmlns:xlink="http://www.w3.org/1999/xlink" ext-link-type="uri" xlink:href="http://purl.obolibrary.org/obo/UBERON_0003101" xlink:type="simple">male organism</ext-link>, <ext-link xmlns:xlink="http://www.w3.org/1999/xlink" ext-link-type="uri" xlink:href="http://purl.obolibrary.org/obo/AISM_0000069" xlink:type="simple">metatibia</ext-link><list list-type="bullet"><list-item><p><ext-link xmlns:xlink="http://www.w3.org/1999/xlink" ext-link-type="uri" xlink:href="http://purl.obolibrary.org/obo/AISM_0000069" xlink:type="simple">metatibia</ext-link>, <ext-link xmlns:xlink="http://www.w3.org/1999/xlink" ext-link-type="uri" xlink:href="http://purl.obolibrary.org/obo/BSPO_0000078" xlink:type="simple">distal region</ext-link>, <ext-link xmlns:xlink="http://www.w3.org/1999/xlink" ext-link-type="uri" xlink:href="http://purl.obolibrary.org/obo/AISM_0000527" xlink:type="simple">cuticular spine</ext-link> <ext-link xmlns:xlink="http://www.w3.org/1999/xlink" ext-link-type="uri" xlink:href="http://purl.obolibrary.org/obo/RO_HOM0000001" xlink:type="simple">in homology relationship with</ext-link> <ext-link xmlns:xlink="http://www.w3.org/1999/xlink" ext-link-type="uri" xlink:href="http://purl.obolibrary.org/obo/AISM_0000435" xlink:type="simple">metatibial spur</ext-link>;</p></list-item><list-item><p><ext-link xmlns:xlink="http://www.w3.org/1999/xlink" ext-link-type="uri" xlink:href="http://purl.obolibrary.org/obo/AISM_0000069" xlink:type="simple">metatibia</ext-link>, <ext-link xmlns:xlink="http://www.w3.org/1999/xlink" ext-link-type="uri" xlink:href="http://purl.obolibrary.org/obo/BSPO_0000079" xlink:type="simple">dorsal region</ext-link>, <ext-link xmlns:xlink="http://www.w3.org/1999/xlink" ext-link-type="uri" xlink:href="http://purl.obolibrary.org/obo/AISM_0000425" xlink:type="simple">metatibial carina</ext-link>: <ext-link xmlns:xlink="http://www.w3.org/1999/xlink" ext-link-type="uri" xlink:href="http://purl.obolibrary.org/obo/PATO_0000122" xlink:type="simple">length</ext-link> <ext-link xmlns:xlink="http://www.w3.org/1999/xlink" ext-link-type="uri" xlink:href="http://purl.obolibrary.org/obo/RO_0015009" xlink:type="simple">similar in magnitude relative to</ext-link> <ext-link xmlns:xlink="http://www.w3.org/1999/xlink" ext-link-type="uri" xlink:href="http://purl.obolibrary.org/obo/PATO_0000122" xlink:type="simple">length</ext-link> of <ext-link xmlns:xlink="http://www.w3.org/1999/xlink" ext-link-type="uri" xlink:href="http://purl.obolibrary.org/obo/AISM_0000425" xlink:type="simple">metatibial carina</ext-link> of <ext-link xmlns:xlink="http://www.w3.org/1999/xlink" ext-link-type="uri" xlink:href="http://purl.obolibrary.org/obo/BSPO_0000079" xlink:type="simple">dorsal region</ext-link> of <ext-link xmlns:xlink="http://www.w3.org/1999/xlink" ext-link-type="uri" xlink:href="http://purl.obolibrary.org/obo/AISM_0000069" xlink:type="simple">metatibia</ext-link></p></list-item></list></p></list-item><list-item><p><ext-link xmlns:xlink="http://www.w3.org/1999/xlink" ext-link-type="uri" xlink:href="http://purl.obolibrary.org/obo/UBERON_0003101" xlink:type="simple">male organism</ext-link>, <ext-link xmlns:xlink="http://www.w3.org/1999/xlink" ext-link-type="uri" xlink:href="http://purl.obolibrary.org/obo/AISM_0000071" xlink:type="simple">mesofemur</ext-link><list list-type="bullet"><list-item><p><ext-link xmlns:xlink="http://www.w3.org/1999/xlink" ext-link-type="uri" xlink:href="http://purl.obolibrary.org/obo/AISM_0000071" xlink:type="simple">mesofemur</ext-link>, <ext-link xmlns:xlink="http://www.w3.org/1999/xlink" ext-link-type="uri" xlink:href="http://purl.obolibrary.org/obo/BSPO_0000071" xlink:type="simple">anterior region</ext-link>, <ext-link xmlns:xlink="http://www.w3.org/1999/xlink" ext-link-type="uri" xlink:href="http://purl.obolibrary.org/obo/AISM_0000411" xlink:type="simple">simple setigerous cuticular puncture</ext-link>: <ext-link xmlns:xlink="http://www.w3.org/1999/xlink" ext-link-type="uri" xlink:href="http://purl.obolibrary.org/obo/PATO_0002118" xlink:type="simple">multiple</ext-link>;</p></list-item><list-item><p><ext-link xmlns:xlink="http://www.w3.org/1999/xlink" ext-link-type="uri" xlink:href="http://purl.obolibrary.org/obo/AISM_0000071" xlink:type="simple">mesofemur</ext-link>, <ext-link xmlns:xlink="http://www.w3.org/1999/xlink" ext-link-type="uri" xlink:href="http://purl.obolibrary.org/obo/BSPO_0000684" xlink:type="simple">ventral margin</ext-link>, <ext-link xmlns:xlink="http://www.w3.org/1999/xlink" ext-link-type="uri" xlink:href="http://purl.obolibrary.org/obo/AISM_0000411" xlink:type="simple">simple setigerous cuticular puncture</ext-link>: <ext-link xmlns:xlink="http://www.w3.org/1999/xlink" ext-link-type="uri" xlink:href="http://purl.obolibrary.org/obo/PATO_0002118" xlink:type="simple">multiple</ext-link>;</p></list-item><list-item><p><ext-link xmlns:xlink="http://www.w3.org/1999/xlink" ext-link-type="uri" xlink:href="http://purl.obolibrary.org/obo/AISM_0000071" xlink:type="simple">mesofemur</ext-link>, <ext-link xmlns:xlink="http://www.w3.org/1999/xlink" ext-link-type="uri" xlink:href="http://purl.obolibrary.org/obo/BSPO_0000679" xlink:type="simple">dorsal margin</ext-link>, <ext-link xmlns:xlink="http://www.w3.org/1999/xlink" ext-link-type="uri" xlink:href="http://purl.obolibrary.org/obo/BSPO_0000078" xlink:type="simple">distal region</ext-link>, <ext-link xmlns:xlink="http://www.w3.org/1999/xlink" ext-link-type="uri" xlink:href="http://purl.obolibrary.org/obo/AISM_0000411" xlink:type="simple">simple setigerous cuticular puncture</ext-link>: <ext-link xmlns:xlink="http://www.w3.org/1999/xlink" ext-link-type="uri" xlink:href="http://purl.obolibrary.org/obo/PATO_0002118" xlink:type="simple">multiple</ext-link>;</p></list-item></list></p></list-item><list-item><p><ext-link xmlns:xlink="http://www.w3.org/1999/xlink" ext-link-type="uri" xlink:href="http://purl.obolibrary.org/obo/UBERON_0003101" xlink:type="simple">male organism</ext-link>, <ext-link xmlns:xlink="http://www.w3.org/1999/xlink" ext-link-type="uri" xlink:href="http://purl.obolibrary.org/obo/AISM_0000426" xlink:type="simple">mesotibial posteroventral carina</ext-link>, <ext-link xmlns:xlink="http://www.w3.org/1999/xlink" ext-link-type="uri" xlink:href="http://purl.obolibrary.org/obo/AISM_0000384" xlink:type="simple">row of punctures</ext-link>, <ext-link xmlns:xlink="http://www.w3.org/1999/xlink" ext-link-type="uri" xlink:href="http://purl.obolibrary.org/obo/AISM_0000411" xlink:type="simple">simple setigerous cuticular puncture</ext-link>: present;</p></list-item><list-item><p><ext-link xmlns:xlink="http://www.w3.org/1999/xlink" ext-link-type="uri" xlink:href="http://purl.obolibrary.org/obo/UBERON_0003101" xlink:type="simple">male organism</ext-link>, <ext-link xmlns:xlink="http://www.w3.org/1999/xlink" ext-link-type="uri" xlink:href="http://purl.obolibrary.org/obo/AISM_0000427" xlink:type="simple">mesotibial anteroventral carina</ext-link>, <ext-link xmlns:xlink="http://www.w3.org/1999/xlink" ext-link-type="uri" xlink:href="http://purl.obolibrary.org/obo/AISM_0000384" xlink:type="simple">row of punctures</ext-link>, <ext-link xmlns:xlink="http://www.w3.org/1999/xlink" ext-link-type="uri" xlink:href="http://purl.obolibrary.org/obo/AISM_0000411" xlink:type="simple">simple setigerous cuticular puncture</ext-link>: present;</p></list-item><list-item><p><ext-link xmlns:xlink="http://www.w3.org/1999/xlink" ext-link-type="uri" xlink:href="http://purl.obolibrary.org/obo/UBERON_0003101" xlink:type="simple">male organism</ext-link>, <ext-link xmlns:xlink="http://www.w3.org/1999/xlink" ext-link-type="uri" xlink:href="http://purl.obolibrary.org/obo/AISM_0000428" xlink:type="simple">mesotibial anterodorsal carina</ext-link>, <ext-link xmlns:xlink="http://www.w3.org/1999/xlink" ext-link-type="uri" xlink:href="http://purl.obolibrary.org/obo/AISM_0000384" xlink:type="simple">row of punctures</ext-link>, <ext-link xmlns:xlink="http://www.w3.org/1999/xlink" ext-link-type="uri" xlink:href="http://purl.obolibrary.org/obo/AISM_0000411" xlink:type="simple">simple setigerous cuticular puncture</ext-link>: present;</p></list-item><list-item><p><ext-link xmlns:xlink="http://www.w3.org/1999/xlink" ext-link-type="uri" xlink:href="http://purl.obolibrary.org/obo/UBERON_0003101" xlink:type="simple">male organism</ext-link>, <ext-link xmlns:xlink="http://www.w3.org/1999/xlink" ext-link-type="uri" xlink:href="http://purl.obolibrary.org/obo/AISM_0000429" xlink:type="simple">mesotibial posterodorsal carina</ext-link>, <ext-link xmlns:xlink="http://www.w3.org/1999/xlink" ext-link-type="uri" xlink:href="http://purl.obolibrary.org/obo/AISM_0000384" xlink:type="simple">row of punctures</ext-link>, <ext-link xmlns:xlink="http://www.w3.org/1999/xlink" ext-link-type="uri" xlink:href="http://purl.obolibrary.org/obo/AISM_0000411" xlink:type="simple">simple setigerous cuticular puncture</ext-link>: present;</p></list-item><list-item><p><ext-link xmlns:xlink="http://www.w3.org/1999/xlink" ext-link-type="uri" xlink:href="http://purl.obolibrary.org/obo/UBERON_0003101" xlink:type="simple">male organism</ext-link>, <ext-link xmlns:xlink="http://www.w3.org/1999/xlink" ext-link-type="uri" xlink:href="http://purl.obolibrary.org/obo/AISM_0000072" xlink:type="simple">metafemur</ext-link><list list-type="bullet"><list-item><p><ext-link xmlns:xlink="http://www.w3.org/1999/xlink" ext-link-type="uri" xlink:href="http://purl.obolibrary.org/obo/AISM_0000072" xlink:type="simple">metafemur</ext-link>, <ext-link xmlns:xlink="http://www.w3.org/1999/xlink" ext-link-type="uri" xlink:href="http://purl.obolibrary.org/obo/BSPO_0000071" xlink:type="simple">anterior region</ext-link>, <ext-link xmlns:xlink="http://www.w3.org/1999/xlink" ext-link-type="uri" xlink:href="http://purl.obolibrary.org/obo/AISM_0000384" xlink:type="simple">row of punctures</ext-link>, <ext-link xmlns:xlink="http://www.w3.org/1999/xlink" ext-link-type="uri" xlink:href="http://purl.obolibrary.org/obo/AISM_0000411" xlink:type="simple">simple setigerous cuticular puncture</ext-link>: present;</p></list-item><list-item><p><ext-link xmlns:xlink="http://www.w3.org/1999/xlink" ext-link-type="uri" xlink:href="http://purl.obolibrary.org/obo/AISM_0000072" xlink:type="simple">metafemur</ext-link>, <ext-link xmlns:xlink="http://www.w3.org/1999/xlink" ext-link-type="uri" xlink:href="http://purl.obolibrary.org/obo/BSPO_0000679" xlink:type="simple">dorsal margin</ext-link>, <ext-link xmlns:xlink="http://www.w3.org/1999/xlink" ext-link-type="uri" xlink:href="http://purl.obolibrary.org/obo/AISM_0000411" xlink:type="simple">simple setigerous cuticular puncture</ext-link>: <ext-link xmlns:xlink="http://www.w3.org/1999/xlink" ext-link-type="uri" xlink:href="http://purl.obolibrary.org/obo/PATO_0002118" xlink:type="simple">multiple</ext-link>;</p></list-item><list-item><p><ext-link xmlns:xlink="http://www.w3.org/1999/xlink" ext-link-type="uri" xlink:href="http://purl.obolibrary.org/obo/AISM_0000072" xlink:type="simple">metafemur</ext-link>, <ext-link xmlns:xlink="http://www.w3.org/1999/xlink" ext-link-type="uri" xlink:href="http://purl.obolibrary.org/obo/BSPO_0000684" xlink:type="simple">ventral margin</ext-link>, <ext-link xmlns:xlink="http://www.w3.org/1999/xlink" ext-link-type="uri" xlink:href="http://purl.obolibrary.org/obo/BSPO_0000077" xlink:type="simple">proximal region</ext-link>, <ext-link xmlns:xlink="http://www.w3.org/1999/xlink" ext-link-type="uri" xlink:href="http://purl.obolibrary.org/obo/AISM_0000411" xlink:type="simple">simple setigerous cuticular puncture</ext-link>: <ext-link xmlns:xlink="http://www.w3.org/1999/xlink" ext-link-type="uri" xlink:href="http://purl.obolibrary.org/obo/PATO_0002118" xlink:type="simple">multiple</ext-link>;</p></list-item></list></p></list-item><list-item><p><ext-link xmlns:xlink="http://www.w3.org/1999/xlink" ext-link-type="uri" xlink:href="http://purl.obolibrary.org/obo/UBERON_0003101" xlink:type="simple">male organism</ext-link>, <ext-link xmlns:xlink="http://www.w3.org/1999/xlink" ext-link-type="uri" xlink:href="http://purl.obolibrary.org/obo/AISM_0000430" xlink:type="simple">metatibial posteroventral carina</ext-link>, <ext-link xmlns:xlink="http://www.w3.org/1999/xlink" ext-link-type="uri" xlink:href="http://purl.obolibrary.org/obo/AISM_0000384" xlink:type="simple">row of punctures</ext-link><list list-type="bullet"><list-item><p><ext-link xmlns:xlink="http://www.w3.org/1999/xlink" ext-link-type="uri" xlink:href="http://purl.obolibrary.org/obo/AISM_0000384" xlink:type="simple">row of punctures</ext-link>, <ext-link xmlns:xlink="http://www.w3.org/1999/xlink" ext-link-type="uri" xlink:href="http://purl.obolibrary.org/obo/AISM_0000411" xlink:type="simple">simple setigerous cuticular puncture</ext-link>: present;</p></list-item><list-item><p><ext-link xmlns:xlink="http://www.w3.org/1999/xlink" ext-link-type="uri" xlink:href="http://purl.obolibrary.org/obo/AISM_0000384" xlink:type="simple">row of punctures</ext-link>, <ext-link xmlns:xlink="http://www.w3.org/1999/xlink" ext-link-type="uri" xlink:href="http://purl.obolibrary.org/obo/BSPO_0000078" xlink:type="simple">distal region</ext-link>, <ext-link xmlns:xlink="http://www.w3.org/1999/xlink" ext-link-type="uri" xlink:href="http://purl.obolibrary.org/obo/AISM_0000411" xlink:type="simple">simple setigerous cuticular puncture</ext-link>: <ext-link xmlns:xlink="http://www.w3.org/1999/xlink" ext-link-type="uri" xlink:href="http://purl.obolibrary.org/obo/PATO_0000070" xlink:type="simple">amount</ext-link> <ext-link xmlns:xlink="http://www.w3.org/1999/xlink" ext-link-type="uri" xlink:href="http://purl.obolibrary.org/obo/RO_0015007" xlink:type="simple">larger than</ext-link> <ext-link xmlns:xlink="http://www.w3.org/1999/xlink" ext-link-type="uri" xlink:href="http://purl.obolibrary.org/obo/PATO_0000070" xlink:type="simple">amount</ext-link> of <ext-link xmlns:xlink="http://www.w3.org/1999/xlink" ext-link-type="uri" xlink:href="http://purl.obolibrary.org/obo/AISM_0000411" xlink:type="simple">simple setigerous cuticular puncture</ext-link> of <ext-link xmlns:xlink="http://www.w3.org/1999/xlink" ext-link-type="uri" xlink:href="http://purl.obolibrary.org/obo/BSPO_0000077" xlink:type="simple">proximal region</ext-link> of <ext-link xmlns:xlink="http://www.w3.org/1999/xlink" ext-link-type="uri" xlink:href="http://purl.obolibrary.org/obo/AISM_0000384" xlink:type="simple">row of punctures</ext-link></p></list-item></list></p></list-item><list-item><p><ext-link xmlns:xlink="http://www.w3.org/1999/xlink" ext-link-type="uri" xlink:href="http://purl.obolibrary.org/obo/UBERON_0003101" xlink:type="simple">male organism</ext-link>, <ext-link xmlns:xlink="http://www.w3.org/1999/xlink" ext-link-type="uri" xlink:href="http://purl.obolibrary.org/obo/AISM_0000431" xlink:type="simple">metatibial anteroventral carina</ext-link>, <ext-link xmlns:xlink="http://www.w3.org/1999/xlink" ext-link-type="uri" xlink:href="http://purl.obolibrary.org/obo/AISM_0000384" xlink:type="simple">row of punctures</ext-link>, <ext-link xmlns:xlink="http://www.w3.org/1999/xlink" ext-link-type="uri" xlink:href="http://purl.obolibrary.org/obo/AISM_0000411" xlink:type="simple">simple setigerous cuticular puncture</ext-link>: present;</p></list-item><list-item><p><ext-link xmlns:xlink="http://www.w3.org/1999/xlink" ext-link-type="uri" xlink:href="http://purl.obolibrary.org/obo/UBERON_0003101" xlink:type="simple">male organism</ext-link>, <ext-link xmlns:xlink="http://www.w3.org/1999/xlink" ext-link-type="uri" xlink:href="http://purl.obolibrary.org/obo/AISM_0000432" xlink:type="simple">metatibial anterodorsal carina</ext-link>, <ext-link xmlns:xlink="http://www.w3.org/1999/xlink" ext-link-type="uri" xlink:href="http://purl.obolibrary.org/obo/AISM_0000384" xlink:type="simple">row of punctures</ext-link>, <ext-link xmlns:xlink="http://www.w3.org/1999/xlink" ext-link-type="uri" xlink:href="http://purl.obolibrary.org/obo/AISM_0000411" xlink:type="simple">simple setigerous cuticular puncture</ext-link>: present;</p></list-item><list-item><p><ext-link xmlns:xlink="http://www.w3.org/1999/xlink" ext-link-type="uri" xlink:href="http://purl.obolibrary.org/obo/UBERON_0003101" xlink:type="simple">male organism</ext-link>, <ext-link xmlns:xlink="http://www.w3.org/1999/xlink" ext-link-type="uri" xlink:href="http://purl.obolibrary.org/obo/AISM_0000433" xlink:type="simple">metatibial posterodorsal carina</ext-link>, <ext-link xmlns:xlink="http://www.w3.org/1999/xlink" ext-link-type="uri" xlink:href="http://purl.obolibrary.org/obo/AISM_0000384" xlink:type="simple">row of punctures</ext-link>, <ext-link xmlns:xlink="http://www.w3.org/1999/xlink" ext-link-type="uri" xlink:href="http://purl.obolibrary.org/obo/AISM_0000411" xlink:type="simple">simple setigerous cuticular puncture</ext-link>: present;</p></list-item><list-item><p><ext-link xmlns:xlink="http://www.w3.org/1999/xlink" ext-link-type="uri" xlink:href="http://purl.obolibrary.org/obo/UBERON_0003101" xlink:type="simple">male organism</ext-link>, <ext-link xmlns:xlink="http://www.w3.org/1999/xlink" ext-link-type="uri" xlink:href="http://purl.obolibrary.org/obo/AISM_0000392" xlink:type="simple">parameres</ext-link><list list-type="bullet"><list-item><p><ext-link xmlns:xlink="http://www.w3.org/1999/xlink" ext-link-type="uri" xlink:href="http://purl.obolibrary.org/obo/AISM_0000392" xlink:type="simple">parameres</ext-link>, <ext-link xmlns:xlink="http://www.w3.org/1999/xlink" ext-link-type="uri" xlink:href="http://purl.obolibrary.org/obo/BSPO_0000679" xlink:type="simple">dorsal margin</ext-link>: <ext-link xmlns:xlink="http://www.w3.org/1999/xlink" ext-link-type="uri" xlink:href="http://purl.obolibrary.org/obo/PATO_0001857" xlink:type="simple">concave</ext-link>;</p></list-item><list-item><p><ext-link xmlns:xlink="http://www.w3.org/1999/xlink" ext-link-type="uri" xlink:href="http://purl.obolibrary.org/obo/AISM_0000392" xlink:type="simple">parameres</ext-link>, <ext-link xmlns:xlink="http://www.w3.org/1999/xlink" ext-link-type="uri" xlink:href="http://purl.obolibrary.org/obo/BSPO_0000684" xlink:type="simple">ventral margin</ext-link>: <ext-link xmlns:xlink="http://www.w3.org/1999/xlink" ext-link-type="uri" xlink:href="http://purl.obolibrary.org/obo/PATO_0001935" xlink:type="simple">obtuse</ext-link>;</p></list-item><list-item><p><ext-link xmlns:xlink="http://www.w3.org/1999/xlink" ext-link-type="uri" xlink:href="http://purl.obolibrary.org/obo/AISM_0000392" xlink:type="simple">parameres</ext-link>, <ext-link xmlns:xlink="http://www.w3.org/1999/xlink" ext-link-type="uri" xlink:href="http://purl.obolibrary.org/obo/BSPO_0000078" xlink:type="simple">distal region</ext-link><list list-type="bullet"><list-item><p><ext-link xmlns:xlink="http://www.w3.org/1999/xlink" ext-link-type="uri" xlink:href="http://purl.obolibrary.org/obo/BSPO_0000078" xlink:type="simple">distal region</ext-link>, <ext-link xmlns:xlink="http://www.w3.org/1999/xlink" ext-link-type="uri" xlink:href="http://purl.obolibrary.org/obo/BSPO_0000684" xlink:type="simple">ventral margin</ext-link>: <ext-link xmlns:xlink="http://www.w3.org/1999/xlink" ext-link-type="uri" xlink:href="http://purl.obolibrary.org/obo/PATO_0001857" xlink:type="simple">concave</ext-link>;</p></list-item><list-item><p><ext-link xmlns:xlink="http://www.w3.org/1999/xlink" ext-link-type="uri" xlink:href="http://purl.obolibrary.org/obo/BSPO_0000078" xlink:type="simple">distal region</ext-link>, <ext-link xmlns:xlink="http://www.w3.org/1999/xlink" ext-link-type="uri" xlink:href="http://purl.obolibrary.org/obo/BSPO_0000679" xlink:type="simple">dorsal margin</ext-link>: <ext-link xmlns:xlink="http://www.w3.org/1999/xlink" ext-link-type="uri" xlink:href="http://purl.obolibrary.org/obo/PATO_0001052" xlink:type="simple">obtuse angle to</ext-link>;</p></list-item><list-item><p><ext-link xmlns:xlink="http://www.w3.org/1999/xlink" ext-link-type="uri" xlink:href="http://purl.obolibrary.org/obo/BSPO_0000078" xlink:type="simple">distal region</ext-link>: <ext-link xmlns:xlink="http://www.w3.org/1999/xlink" ext-link-type="uri" xlink:href="http://purl.obolibrary.org/obo/PATO_0002053" xlink:type="simple">dorso-ventrally flattened</ext-link>;</p></list-item></list></p></list-item><list-item><p><ext-link xmlns:xlink="http://www.w3.org/1999/xlink" ext-link-type="uri" xlink:href="http://purl.obolibrary.org/obo/AISM_0000392" xlink:type="simple">parameres</ext-link>: <ext-link xmlns:xlink="http://www.w3.org/1999/xlink" ext-link-type="uri" xlink:href="http://purl.obolibrary.org/obo/PATO_0000616" xlink:type="simple">asymmetrical</ext-link>;</p></list-item></list></p></list-item><list-item><p><ext-link xmlns:xlink="http://www.w3.org/1999/xlink" ext-link-type="uri" xlink:href="http://purl.obolibrary.org/obo/UBERON_0003101" xlink:type="simple">male organism</ext-link>, <ext-link xmlns:xlink="http://www.w3.org/1999/xlink" ext-link-type="uri" xlink:href="http://purl.obolibrary.org/obo/AISM_0000372" xlink:type="simple">left paramere</ext-link>, <ext-link xmlns:xlink="http://www.w3.org/1999/xlink" ext-link-type="uri" xlink:href="http://purl.obolibrary.org/obo/BSPO_0000684" xlink:type="simple">ventral margin</ext-link>, <ext-link xmlns:xlink="http://www.w3.org/1999/xlink" ext-link-type="uri" xlink:href="http://purl.obolibrary.org/obo/AISM_0000008" xlink:type="simple">cuticular protrusion</ext-link>: present;</p></list-item><list-item><p><ext-link xmlns:xlink="http://www.w3.org/1999/xlink" ext-link-type="uri" xlink:href="http://purl.obolibrary.org/obo/UBERON_0003101" xlink:type="simple">male organism</ext-link>, <ext-link xmlns:xlink="http://www.w3.org/1999/xlink" ext-link-type="uri" xlink:href="http://purl.obolibrary.org/obo/COLAO_0000243" xlink:type="simple">frontolateral peripheral endophallite</ext-link><list list-type="bullet"><list-item><p><ext-link xmlns:xlink="http://www.w3.org/1999/xlink" ext-link-type="uri" xlink:href="http://purl.obolibrary.org/obo/COLAO_0000243" xlink:type="simple">frontolateral peripheral endophallite</ext-link>, <ext-link xmlns:xlink="http://www.w3.org/1999/xlink" ext-link-type="uri" xlink:href="http://purl.obolibrary.org/obo/BSPO_0000078" xlink:type="simple">distal region</ext-link>: <ext-link xmlns:xlink="http://www.w3.org/1999/xlink" ext-link-type="uri" xlink:href="http://purl.obolibrary.org/obo/PATO_0001495" xlink:type="simple">notched</ext-link>;</p></list-item><list-item><p><ext-link xmlns:xlink="http://www.w3.org/1999/xlink" ext-link-type="uri" xlink:href="http://purl.obolibrary.org/obo/COLAO_0000243" xlink:type="simple">frontolateral peripheral endophallite</ext-link>: <ext-link xmlns:xlink="http://www.w3.org/1999/xlink" ext-link-type="uri" xlink:href="http://purl.obolibrary.org/obo/PATO_0002254" xlink:type="simple">flattened</ext-link>;</p></list-item><list-item><p><ext-link xmlns:xlink="http://www.w3.org/1999/xlink" ext-link-type="uri" xlink:href="http://purl.obolibrary.org/obo/COLAO_0000243" xlink:type="simple">frontolateral peripheral endophallite</ext-link>: <ext-link xmlns:xlink="http://www.w3.org/1999/xlink" ext-link-type="uri" xlink:href="http://purl.obolibrary.org/obo/PATO_0001154" xlink:type="simple">elongated</ext-link>;</p></list-item></list></p></list-item><list-item><p><ext-link xmlns:xlink="http://www.w3.org/1999/xlink" ext-link-type="uri" xlink:href="http://purl.obolibrary.org/obo/UBERON_0003101" xlink:type="simple">male organism</ext-link>, <ext-link xmlns:xlink="http://www.w3.org/1999/xlink" ext-link-type="uri" xlink:href="http://purl.obolibrary.org/obo/COLAO_0000240" xlink:type="simple">axial endophallite</ext-link>: present;</p></list-item><list-item><p><ext-link xmlns:xlink="http://www.w3.org/1999/xlink" ext-link-type="uri" xlink:href="http://purl.obolibrary.org/obo/UBERON_0003101" xlink:type="simple">male organism</ext-link>, <ext-link xmlns:xlink="http://www.w3.org/1999/xlink" ext-link-type="uri" xlink:href="http://purl.obolibrary.org/obo/COLAO_0000241" xlink:type="simple">subaxial endophallite</ext-link>: present;</p></list-item><list-item><p><ext-link xmlns:xlink="http://www.w3.org/1999/xlink" ext-link-type="uri" xlink:href="http://purl.obolibrary.org/obo/UBERON_0003101" xlink:type="simple">male organism</ext-link>, <ext-link xmlns:xlink="http://www.w3.org/1999/xlink" ext-link-type="uri" xlink:href="http://purl.obolibrary.org/obo/COLAO_0000242" xlink:type="simple">superior right peripheral endophallite</ext-link>, <ext-link xmlns:xlink="http://www.w3.org/1999/xlink" ext-link-type="uri" xlink:href="http://purl.obolibrary.org/obo/BSPO_0000082" xlink:type="simple">lateral region</ext-link>: <ext-link xmlns:xlink="http://www.w3.org/1999/xlink" ext-link-type="uri" xlink:href="http://purl.obolibrary.org/obo/PATO_0002539" xlink:type="simple">ring shaped</ext-link>;</p></list-item><list-item><p><ext-link xmlns:xlink="http://www.w3.org/1999/xlink" ext-link-type="uri" xlink:href="http://purl.obolibrary.org/obo/UBERON_0003101" xlink:type="simple">male organism</ext-link>, <ext-link xmlns:xlink="http://www.w3.org/1999/xlink" ext-link-type="uri" xlink:href="http://purl.obolibrary.org/obo/COLAO_0000247" xlink:type="simple">raspula</ext-link>, <ext-link xmlns:xlink="http://www.w3.org/1999/xlink" ext-link-type="uri" xlink:href="http://purl.obolibrary.org/obo/AISM_0000527" xlink:type="simple">cuticular spine</ext-link><list list-type="bullet"><list-item><p><ext-link xmlns:xlink="http://www.w3.org/1999/xlink" ext-link-type="uri" xlink:href="http://purl.obolibrary.org/obo/AISM_0000527" xlink:type="simple">cuticular spine</ext-link>: <ext-link xmlns:xlink="http://www.w3.org/1999/xlink" ext-link-type="uri" xlink:href="http://purl.obolibrary.org/obo/PATO_0002118" xlink:type="simple">multiple</ext-link>;</p></list-item><list-item><p><ext-link xmlns:xlink="http://www.w3.org/1999/xlink" ext-link-type="uri" xlink:href="http://purl.obolibrary.org/obo/AISM_0000527" xlink:type="simple">cuticular spine</ext-link>: <ext-link xmlns:xlink="http://www.w3.org/1999/xlink" ext-link-type="uri" xlink:href="http://purl.obolibrary.org/obo/PATO_0001154" xlink:type="simple">elongated</ext-link>;</p></list-item></list></p></list-item><list-item><p><ext-link xmlns:xlink="http://www.w3.org/1999/xlink" ext-link-type="uri" xlink:href="http://purl.obolibrary.org/obo/UBERON_0003101" xlink:type="simple">male organism</ext-link>, <ext-link xmlns:xlink="http://www.w3.org/1999/xlink" ext-link-type="uri" xlink:href="http://purl.obolibrary.org/obo/COLAO_0000246" xlink:type="simple">posterior longitudinal hypomeral carina</ext-link>: absent;</p></list-item><list-item><p><ext-link xmlns:xlink="http://www.w3.org/1999/xlink" ext-link-type="uri" xlink:href="http://purl.obolibrary.org/obo/UBERON_0003101" xlink:type="simple">male organism</ext-link>, <ext-link xmlns:xlink="http://www.w3.org/1999/xlink" ext-link-type="uri" xlink:href="http://purl.obolibrary.org/obo/COLAO_0000250" xlink:type="simple">anterior hypomeral carina</ext-link>: absent;</p></list-item><list-item><p><ext-link xmlns:xlink="http://www.w3.org/1999/xlink" ext-link-type="uri" xlink:href="http://purl.obolibrary.org/obo/UBERON_0003101" xlink:type="simple">male organism</ext-link>, <ext-link xmlns:xlink="http://www.w3.org/1999/xlink" ext-link-type="uri" xlink:href="http://purl.obolibrary.org/obo/COLAO_0000239" xlink:type="simple">lamella copulatrix</ext-link>: absent;</p></list-item><list-item><p><ext-link xmlns:xlink="http://www.w3.org/1999/xlink" ext-link-type="uri" xlink:href="http://purl.obolibrary.org/obo/UBERON_0003101" xlink:type="simple">male organism</ext-link>, <ext-link xmlns:xlink="http://www.w3.org/1999/xlink" ext-link-type="uri" xlink:href="http://purl.obolibrary.org/obo/PATO_0000122" xlink:type="simple">length</ext-link> = 21.5, unit: <ext-link xmlns:xlink="http://www.w3.org/1999/xlink" ext-link-type="uri" xlink:href="http://purl.obolibrary.org/obo/UO_0000016" xlink:type="simple">millimeter</ext-link>;</p></list-item></list><sec sec-type="Sexual dimorphism"><title>Sexual dimorphism</title><p>Females differ from males by the following external characters: i) absence of head frontal carinae, which are replaced by a conical medial tubercle; ii) ventral and anterior margins of protibiae not serrated; iii) setae of posteroventral carina uniformly distributed, without denser rows distally; iv) abdominal tergite VIII shorter and 7<sup>th</sup> abdominal sternite longer.</p></sec><sec sec-type="Variation"><title>Variation</title><p>Body size ranges from 21.5 to 23.0 mm (n=3).</p></sec></tp:treatment-sec><tp:treatment-sec sec-type="Diagnosis"><title>Diagnosis</title><p>See diagnosis of <italic><tp:taxon-name><tp:taxon-name-part taxon-name-part-type="genus" reg="Scarabaeus">S.</tp:taxon-name-part><tp:taxon-name-part taxon-name-part-type="species" reg="sakalava">sakalava</tp:taxon-name-part></tp:taxon-name></italic>.</p></tp:treatment-sec><tp:treatment-sec sec-type="Distribution"><title>Distribution</title><p><italic><tp:taxon-name><tp:taxon-name-part taxon-name-part-type="genus" reg="Scarabaeus">S.</tp:taxon-name-part><tp:taxon-name-part taxon-name-part-type="species" reg="viettei">viettei</tp:taxon-name-part></tp:taxon-name></italic> seems to be a narrow endemic of Ankarafantsika Forest in north-eastern Madagascar, Boeny Region (see Fig. <xref ref-type="fig" rid="F11192455">5</xref>).</p></tp:treatment-sec><tp:treatment-sec sec-type="Ecology"><title>Ecology</title><p>Similarly to <italic><tp:taxon-name><tp:taxon-name-part taxon-name-part-type="genus" reg="Scarabaeus">S.</tp:taxon-name-part><tp:taxon-name-part taxon-name-part-type="species" reg="sakalava">sakalava</tp:taxon-name-part></tp:taxon-name></italic> (see above), this species seems to be restricted to dry deciduous forest habitats. It was collected using cattle dung, human dung and rotten fish (<xref ref-type="bibr" rid="B11194691">Rahagalala et al. 2009</xref>).</p></tp:treatment-sec><tp:treatment-sec sec-type="Conservation"><title>Conservation</title><p>The known distribution of the species falls within the Ankarafantsika National Park, which should guarantee, for now, the protection of this species.</p></tp:treatment-sec><tp:treatment-sec sec-type="Etymology"><title>Etymology</title><p>The species was dedicated by Paulian to Pierre E. L. Viette (1921–2011), who collected the holotype. Viette was a French entomologist specialised in <tp:taxon-name><tp:taxon-name-part taxon-name-part-type="order">Lepidoptera</tp:taxon-name-part></tp:taxon-name>, who conducted several expeditions to Madagascar and other islands in the Indian Ocean (<xref ref-type="bibr" rid="B11199023">Wikipedia 2021</xref>).</p></tp:treatment-sec><tp:treatment-sec><!--Section generated to contain objects referenced in tp:taxon-treatment.--><fig-group id="F11191195" position="float" orientation="portrait"><caption><p>Habiti of Malagasy <italic><tp:taxon-name><tp:taxon-name-part taxon-name-part-type="genus" reg="Scarabaeus">Scarabaeus</tp:taxon-name-part></tp:taxon-name></italic> (sensu lato) species:</p></caption><fig id="F11191200" position="float" orientation="portrait"><object-id xmlns:xlink="http://www.w3.org/1999/xlink" content-type="arpha" xlink:type="simple">728DBEB5-8D4B-5C23-A14F-13A9F59D23B8</object-id><object-id xmlns:xlink="http://www.w3.org/1999/xlink" content-type="doi" xlink:type="simple">10.3897/BDJ.12.e134364.figure2a</object-id><label>Figure 2a.</label><caption><p><italic><tp:taxon-name><tp:taxon-name-part taxon-name-part-type="genus" reg="Scarabaeus">S.</tp:taxon-name-part><tp:taxon-name-part taxon-name-part-type="species" reg="sakalava">sakalava</tp:taxon-name-part></tp:taxon-name></italic> sp. nov., male (holotype);</p></caption><graphic xmlns:xlink="http://www.w3.org/1999/xlink" xlink:href="bdj-12-e134364-g002_a.jpg" xlink:type="simple" position="float" orientation="portrait" id="oo_1012451.jpg"><uri content-type="original_file" xlink:type="simple">https://binary.pensoft.net/fig/1012451</uri></graphic></fig><fig id="F11191201" position="float" orientation="portrait"><object-id xmlns:xlink="http://www.w3.org/1999/xlink" content-type="arpha" xlink:type="simple">8558768B-D079-532D-864C-94CC9F1878ED</object-id><object-id xmlns:xlink="http://www.w3.org/1999/xlink" content-type="doi" xlink:type="simple">10.3897/BDJ.12.e134364.figure2b</object-id><label>Figure 2b.</label><caption><p><italic><tp:taxon-name><tp:taxon-name-part taxon-name-part-type="genus" reg="Scarabaeus">S.</tp:taxon-name-part><tp:taxon-name-part taxon-name-part-type="species" reg="sakalava">sakalava</tp:taxon-name-part></tp:taxon-name></italic>, female (paratype);</p></caption><graphic xmlns:xlink="http://www.w3.org/1999/xlink" xlink:href="bdj-12-e134364-g002_b.jpg" xlink:type="simple" position="float" orientation="portrait" id="oo_1012452.jpg"><uri content-type="original_file" xlink:type="simple">https://binary.pensoft.net/fig/1012452</uri></graphic></fig><fig id="F11191202" position="float" orientation="portrait"><object-id xmlns:xlink="http://www.w3.org/1999/xlink" content-type="arpha" xlink:type="simple">5F6EEB65-0A45-5FD1-9015-E8DD3FDAE26E</object-id><object-id xmlns:xlink="http://www.w3.org/1999/xlink" content-type="doi" xlink:type="simple">10.3897/BDJ.12.e134364.figure2c</object-id><label>Figure 2c.</label><caption><p><italic><tp:taxon-name><tp:taxon-name-part taxon-name-part-type="genus" reg="Scarabaeus">S.</tp:taxon-name-part><tp:taxon-name-part taxon-name-part-type="species" reg="viettei">viettei</tp:taxon-name-part></tp:taxon-name></italic> (Paulian, 1953), male;</p></caption><graphic xmlns:xlink="http://www.w3.org/1999/xlink" xlink:href="bdj-12-e134364-g002_c.jpg" xlink:type="simple" position="float" orientation="portrait" id="oo_1012454.jpg"><uri content-type="original_file" xlink:type="simple">https://binary.pensoft.net/fig/1012454</uri></graphic></fig><fig id="F11191203" position="float" orientation="portrait"><object-id xmlns:xlink="http://www.w3.org/1999/xlink" content-type="arpha" xlink:type="simple">F84EE4AB-5294-59E0-9698-C267164F1722</object-id><object-id xmlns:xlink="http://www.w3.org/1999/xlink" content-type="doi" xlink:type="simple">10.3897/BDJ.12.e134364.figure2d</object-id><label>Figure 2d.</label><caption><p><italic><tp:taxon-name><tp:taxon-name-part taxon-name-part-type="genus" reg="Scarabaeus">S.</tp:taxon-name-part><tp:taxon-name-part taxon-name-part-type="species" reg="viettei">viettei</tp:taxon-name-part></tp:taxon-name></italic>, female.</p></caption><graphic xmlns:xlink="http://www.w3.org/1999/xlink" xlink:href="bdj-12-e134364-g002_d.jpg" xlink:type="simple" position="float" orientation="portrait" id="oo_1012457.jpg"><uri content-type="original_file" xlink:type="simple">https://binary.pensoft.net/fig/1012457</uri></graphic></fig></fig-group><fig id="F11191202" position="float" orientation="portrait"><object-id xmlns:xlink="http://www.w3.org/1999/xlink" content-type="arpha" xlink:type="simple">5F6EEB65-0A45-5FD1-9015-E8DD3FDAE26E</object-id><object-id xmlns:xlink="http://www.w3.org/1999/xlink" content-type="doi" xlink:type="simple">10.3897/BDJ.12.e134364.figure2c</object-id><label>Figure 2c.</label><caption><p><italic><tp:taxon-name><tp:taxon-name-part taxon-name-part-type="genus" reg="Scarabaeus">S.</tp:taxon-name-part><tp:taxon-name-part taxon-name-part-type="species" reg="viettei">viettei</tp:taxon-name-part></tp:taxon-name></italic> (Paulian, 1953), male;</p></caption><graphic xmlns:xlink="http://www.w3.org/1999/xlink" xlink:href="bdj-12-e134364-g002_c.jpg" xlink:type="simple" position="float" orientation="portrait" id="oo_1012454.jpg"><uri content-type="original_file" xlink:type="simple">https://binary.pensoft.net/fig/1012454</uri></graphic></fig><fig id="F11191203" position="float" orientation="portrait"><object-id xmlns:xlink="http://www.w3.org/1999/xlink" content-type="arpha" xlink:type="simple">F84EE4AB-5294-59E0-9698-C267164F1722</object-id><object-id xmlns:xlink="http://www.w3.org/1999/xlink" content-type="doi" xlink:type="simple">10.3897/BDJ.12.e134364.figure2d</object-id><label>Figure 2d.</label><caption><p><italic><tp:taxon-name><tp:taxon-name-part taxon-name-part-type="genus" reg="Scarabaeus">S.</tp:taxon-name-part><tp:taxon-name-part taxon-name-part-type="species" reg="viettei">viettei</tp:taxon-name-part></tp:taxon-name></italic>, female.</p></caption><graphic xmlns:xlink="http://www.w3.org/1999/xlink" xlink:href="bdj-12-e134364-g002_d.jpg" xlink:type="simple" position="float" orientation="portrait" id="oo_1012457.jpg"><uri content-type="original_file" xlink:type="simple">https://binary.pensoft.net/fig/1012457</uri></graphic></fig><fig id="F11192455" position="float" orientation="portrait"><object-id xmlns:xlink="http://www.w3.org/1999/xlink" content-type="arpha" xlink:type="simple">B5AF46DB-B9C5-5963-BC2D-41809904E858</object-id><object-id xmlns:xlink="http://www.w3.org/1999/xlink" content-type="doi" xlink:type="simple">10.3897/BDJ.12.e134364.figure5</object-id><label>Figure 5.</label><caption><p>Distribution map of Malagasy <italic><tp:taxon-name><tp:taxon-name-part taxon-name-part-type="genus" reg="Scarabaeus">Scarabaeus</tp:taxon-name-part></tp:taxon-name></italic> annotated with ecoregions.</p></caption><graphic xmlns:xlink="http://www.w3.org/1999/xlink" xlink:href="bdj-12-e134364-g005.jpg" position="float" id="oo_1145343.jpg" orientation="portrait" xlink:type="simple"><uri content-type="original_file" xlink:type="simple">https://binary.pensoft.net/fig/1145343</uri></graphic></fig></tp:treatment-sec><ref-list><ref id="B11194682"><element-citation xmlns:xlink="http://www.w3.org/1999/xlink" publication-type="article" xlink:type="simple"><person-group person-group-type="author"><name name-style="western"><surname>Paulian</surname><given-names>R.</given-names></name></person-group><year>1953</year><article-title>Recherches sur les insectes d’importance biologique à Madagascar. XX. Les <tp:taxon-name><tp:taxon-name-part taxon-name-part-type="tribe">Scarabaeini</tp:taxon-name-part></tp:taxon-name> de Madagascar</article-title><source>Mémoires de l’Institut Scientifique de Madagascar (E)</source><volume>3</volume><fpage>24</fpage><lpage>27</lpage></element-citation></ref><ref id="B11194673"><element-citation xmlns:xlink="http://www.w3.org/1999/xlink" publication-type="article" xlink:type="simple"><person-group person-group-type="author"><name name-style="western"><surname>Paulian</surname><given-names>R.</given-names></name><name name-style="western"><surname>Lebis</surname><given-names>E.</given-names></name></person-group><year>1960</year><article-title>Faune de Madagascar XI, Insectes, Coleopteres, <tp:taxon-name><tp:taxon-name-part taxon-name-part-type="family">Scarabaeidae</tp:taxon-name-part></tp:taxon-name></article-title><source>Publications de L’institut de Recherche Scientifique Tananarive Tsimbazaza</source><volume>11</volume><fpage>1</fpage><lpage>130</lpage></element-citation></ref><ref id="B11194730"><element-citation xmlns:xlink="http://www.w3.org/1999/xlink" publication-type="article" xlink:type="simple"><person-group person-group-type="author"><name name-style="western"><surname>Harrison</surname><given-names>J. du G.</given-names></name><name name-style="western"><surname>Scholtz</surname><given-names>C. H.</given-names></name><name name-style="western"><surname>Chown</surname><given-names>S. L.</given-names></name></person-group><year>2003</year><article-title>A revision of the endemic south-western African dung beetle subgenus <tp:taxon-name><tp:taxon-name-part taxon-name-part-type="genus" reg="Scarabaeus">Scarabaeus</tp:taxon-name-part> (<tp:taxon-name-part taxon-name-part-type="subgenus" reg="Pachysoma">Pachysoma</tp:taxon-name-part>)</tp:taxon-name> MacLeay, including notes on other fl ightless <tp:taxon-name><tp:taxon-name-part taxon-name-part-type="tribe">Scarabaeini</tp:taxon-name-part></tp:taxon-name> (<tp:taxon-name><tp:taxon-name-part taxon-name-part-type="family">Scarabaeidae</tp:taxon-name-part></tp:taxon-name>: <tp:taxon-name><tp:taxon-name-part taxon-name-part-type="subfamily">Scarabaeinae</tp:taxon-name-part></tp:taxon-name>)</article-title><source>Journal of Natural History</source><volume>37</volume><fpage>305</fpage><lpage>355</lpage><pub-id pub-id-type="doi">10.1080/713834683</pub-id></element-citation></ref><ref id="B11305805"><element-citation xmlns:xlink="http://www.w3.org/1999/xlink" publication-type="article" xlink:type="simple"><person-group person-group-type="author"><name name-style="western"><surname>Ziani</surname><given-names>S.</given-names></name><name name-style="western"><surname>Gudenzi</surname><given-names>I.</given-names></name></person-group><year>2012</year><article-title>Commenti sulla sistematica generica degli <tp:taxon-name><tp:taxon-name-part taxon-name-part-type="tribe">Scarabaeini</tp:taxon-name-part></tp:taxon-name> del bacino del Mediterraneo con una chiave dicotomica per il loro riconoscimento (<tp:taxon-name><tp:taxon-name-part taxon-name-part-type="class">Insecta</tp:taxon-name-part></tp:taxon-name> <tp:taxon-name><tp:taxon-name-part taxon-name-part-type="order">Coleoptera</tp:taxon-name-part></tp:taxon-name> <tp:taxon-name><tp:taxon-name-part taxon-name-part-type="family">Scarabaeidae</tp:taxon-name-part></tp:taxon-name>: <tp:taxon-name><tp:taxon-name-part taxon-name-part-type="subfamily">Scarabaeinae</tp:taxon-name-part></tp:taxon-name></article-title><source>Quaderno di Studi e Notizie di Storia Naturale della Romagna</source><volume>36</volume><fpage>115</fpage><lpage>158</lpage></element-citation></ref><ref id="B11194648"><element-citation xmlns:xlink="http://www.w3.org/1999/xlink" publication-type="article" xlink:type="simple"><person-group person-group-type="author"><name name-style="western"><surname>Mostert</surname><given-names>L. E.</given-names></name><name name-style="western"><surname>Scholtz</surname><given-names>C. H.</given-names></name></person-group><year>1986</year><article-title>Systematics of the subtribe <tp:taxon-name><tp:taxon-name-part taxon-name-part-type="subtribe">Scarabaeina</tp:taxon-name-part></tp:taxon-name> (<tp:taxon-name><tp:taxon-name-part taxon-name-part-type="order">Coleoptera</tp:taxon-name-part></tp:taxon-name>: <tp:taxon-name><tp:taxon-name-part taxon-name-part-type="family">Scarabaeidae</tp:taxon-name-part></tp:taxon-name>)</article-title><source>Entomology Memoir, Department of Agriculture and Water Supply, Republic of South Africa</source><volume>65</volume><fpage>1</fpage><lpage>25</lpage></element-citation></ref><ref id="B11315974"><element-citation xmlns:xlink="http://www.w3.org/1999/xlink" publication-type="article" xlink:type="simple"><person-group person-group-type="author"><name name-style="western"><surname>Zídek</surname><given-names>J.</given-names></name><name name-style="western"><surname>Pokorný</surname><given-names>S.</given-names></name></person-group><year>2004</year><article-title>Checklist of the genus <tp:taxon-name><tp:taxon-name-part taxon-name-part-type="genus" reg="Scarabaeus">Scarabaeus</tp:taxon-name-part></tp:taxon-name> Linné (<tp:taxon-name><tp:taxon-name-part taxon-name-part-type="subfamily">Scarabaeinae</tp:taxon-name-part></tp:taxon-name>: <tp:taxon-name><tp:taxon-name-part taxon-name-part-type="tribe">Scarabaeini</tp:taxon-name-part></tp:taxon-name>)</article-title><source>Animma.x</source><volume>5</volume><fpage>1</fpage><lpage>30</lpage></element-citation></ref><ref id="B11194691"><element-citation xmlns:xlink="http://www.w3.org/1999/xlink" publication-type="article" xlink:type="simple"><person-group person-group-type="author"><name name-style="western"><surname>Rahagalala</surname><given-names>P.</given-names></name><name name-style="western"><surname>Viljanen</surname><given-names>H.</given-names></name><name name-style="western"><surname>Hottola</surname><given-names>J.</given-names></name><name name-style="western"><surname>Hanski</surname><given-names>I.</given-names></name></person-group><year>2009</year><article-title>Assemblages of dung beetles using cattle dung in Madagascar</article-title><source>African Entomology</source><volume>17</volume><fpage>71</fpage><lpage>89</lpage><pub-id pub-id-type="doi">10.4001/003.017.0109</pub-id></element-citation></ref><ref id="B9990344"><element-citation xmlns:xlink="http://www.w3.org/1999/xlink" publication-type="article" xlink:type="simple"><person-group person-group-type="author"><name name-style="western"><surname>Sole</surname><given-names>Catherine</given-names></name><name name-style="western"><surname>Wirta</surname><given-names>Helena</given-names></name><name name-style="western"><surname>Forgie</surname><given-names>Shaun</given-names></name><name name-style="western"><surname>Scholtz</surname><given-names>C. H.</given-names></name></person-group><year>2011</year><article-title>Origin of Madagascan <tp:taxon-name><tp:taxon-name-part taxon-name-part-type="tribe">Scarabaeini</tp:taxon-name-part></tp:taxon-name> dung beetles (<tp:taxon-name><tp:taxon-name-part taxon-name-part-type="order">Coleoptera</tp:taxon-name-part></tp:taxon-name>: <tp:taxon-name><tp:taxon-name-part taxon-name-part-type="family">Scarabaeidae</tp:taxon-name-part></tp:taxon-name>): dispersal from Africa</article-title><source>Insect Systematics &amp; Evolution</source><volume>42</volume><issue>1</issue><fpage>29</fpage><lpage>40</lpage><pub-id pub-id-type="doi">10.1163/187631211x552800</pub-id></element-citation></ref><ref id="B9989159"><element-citation xmlns:xlink="http://www.w3.org/1999/xlink" publication-type="article" xlink:type="simple"><person-group person-group-type="author"><name name-style="western"><surname>Deschodt</surname><given-names>Christian</given-names></name><name name-style="western"><surname>Harrison</surname><given-names>James</given-names></name><name name-style="western"><surname>Sole</surname><given-names>Catherine</given-names></name></person-group><year>2021</year><article-title>Rediscovery of <italic><tp:taxon-name><tp:taxon-name-part taxon-name-part-type="genus" reg="Scarabaeus">Scarabaeus</tp:taxon-name-part><tp:taxon-name-part taxon-name-part-type="species" reg="sevoistra">sevoistra</tp:taxon-name-part></tp:taxon-name></italic> Alluaud, 1902 (<tp:taxon-name><tp:taxon-name-part taxon-name-part-type="order">Coleoptera</tp:taxon-name-part></tp:taxon-name>: <tp:taxon-name><tp:taxon-name-part taxon-name-part-type="subfamily">Scarabaeinae</tp:taxon-name-part></tp:taxon-name>): biological notes and IUCN Red Listing</article-title><source>Bothalia, African Biodiversity &amp; Conservation</source><volume>51</volume><issue>2</issue><pub-id pub-id-type="doi">10.38201/btha.abc.v51.i2.14</pub-id></element-citation></ref><ref id="B11199023"><element-citation xmlns:xlink="http://www.w3.org/1999/xlink" publication-type="website" xlink:type="simple"><person-group person-group-type="author"><name name-style="western"><surname>Wikipedia</surname></name></person-group><article-title>Pierre Viette</article-title><uri xlink:type="simple">https://it.wikipedia.org/wiki/Pierre_Viette</uri><date-in-citation content-type="access-date">2024-02-23T00:00:00+02:00</date-in-citation></element-citation></ref></ref-list></tp:taxon-treatment>
