# Supplementary material for: Beyond natural language: an ontology-based description of a new Scarabaeus dung beetle from Madagascar (Coleoptera, Scarabaeinae)
Source: Biodivers Data J. 2024 Oct 21;12:e134364. doi: 10.3897/BDJ.12.e134364 (PMC11519661; doi:10.3897/BDJ.12.e134364)
Supplement: Supplementary material 1 — Full data of Malagasy Scarabaeus specimens included in the study. [file bdj-12-e134364-s001.xlsx]

## Sheet: Scarabaeus_data_dwc
typeStatus	occurrenceID	catalogNumber	occurrenceDetails	occurrenceRemarks	recordNumber	recordedBy	recordedByID	individualCount	sex	lifeStage	reproductiveCondition	behavior	establishmentMeans	occurrenceStatus	preparations	disposition	otherCatalogNumbers	previousIdentifications	associatedMedia	associatedReferences	associatedOccurrences	associatedSequences	taxonID	scientificNameID	acceptedNameUsageID	parentNameUsageID	originalNameUsageID	nameAccordingToID	namePublishedInID	taxonConceptID	scientificName	acceptedNameUsage	parentNameUsage	originalNameUsage	nameAccordingTo	namePublishedIn	higherClassification	kingdom	phylum	class	order	family	genus	subgenus	specificEpithet	infraspecificEpithet	taxonRank	verbatimTaxonRank	scientificNameAuthorship
Other material						A. Peyrieras		5	male	adult					whole animal (dry)								https://www.gbif.org/species/4997091								Scarabaeus viettei																		(Paulian, 1953)
Other material						A. Peyrieras		13	female	adult					whole animal (dry)								https://www.gbif.org/species/4997091								Scarabaeus viettei																		(Paulian, 1953)
Other material								1	male	adult					whole animal (dry)								https://www.gbif.org/species/4997091								Scarabaeus viettei																		(Paulian, 1953)
Other material						Peyrieras		1	male	adult					whole animal (dry)								https://www.gbif.org/species/4997091								Scarabaeus viettei																		(Paulian, 1953)
Other material						Peyrieras		1	female	adult					whole animal (dry)								https://www.gbif.org/species/4997091								Scarabaeus viettei																		(Paulian, 1953)
Other material								2	male	adult					whole animal (dry)								https://www.gbif.org/species/4997091								Scarabaeus viettei																		(Paulian, 1953)
Other material	from http://id.luomus.fi/GZ.15819 to http://id.luomus.fi/GZ.15826	http://id.luomus.fi/GZ.15819				Hanski group		1	male	adult					whole animal (dry)								https://www.gbif.org/species/4997091								Scarabaeus viettei																		(Paulian, 1953)
Other material		http://id.luomus.fi/GZ.15820						1	male	adult					whole animal (dry)								https://www.gbif.org/species/4997091								Scarabaeus viettei																		(Paulian, 1953)
Other material		http://id.luomus.fi/GZ.15821						1	male	adult					whole animal (dry)								https://www.gbif.org/species/4997091								Scarabaeus viettei																		(Paulian, 1953)
Other material		http://id.luomus.fi/GZ.15822						1	male	adult					whole animal (dry)								https://www.gbif.org/species/4997091								Scarabaeus viettei																		(Paulian, 1953)
Other material		http://id.luomus.fi/GZ.15826						1	male	adult					whole animal (dry)								https://www.gbif.org/species/4997091								Scarabaeus viettei																		(Paulian, 1953)
Other material		http://id.luomus.fi/GZ.15823				Hanski group		1	female	adult					whole animal (dry)								https://www.gbif.org/species/4997091								Scarabaeus viettei																		(Paulian, 1953)
Other material		http://id.luomus.fi/GZ.15824				Hanski group		1	female	adult					whole animal (dry)								https://www.gbif.org/species/4997091								Scarabaeus viettei																		(Paulian, 1953)
Other material		http://id.luomus.fi/GZ.15825				Hanski group		1	female	adult					whole animal (dry)								https://www.gbif.org/species/4997091								Scarabaeus viettei																		(Paulian, 1953)
Other material						Bert Harris		1	female	adult					whole animal (dry)								https://www.gbif.org/species/4997091								Scarabaeus viettei																		(Paulian, 1953)
Other material						grayhairstreak		1		adult					whole animal (dry)								https://www.gbif.org/species/4997091								Scarabaeus viettei																		(Paulian, 1953)
Other material						globalherping		1		adult													https://www.gbif.org/species/4997010								Scarabaeus sevoistra																		Alluaud, 1902
Other material						Maxim Nuraliev		1		adult													https://www.gbif.org/species/4997010								Scarabaeus sevoistra																		Alluaud, 1902
Holotype						Decorse		1		adult										Paulian, R. & Lebis, E. (1960) Faune de Madagascar XI, Insectes, Coleopteres, Scarabaeidae. Publications de L’institut de Recherche Scientifique Tananarive Tsimbazaza, 11: 1-130			https://www.gbif.org/species/4997010								Scarabaeus sevoistra																		Alluaud, 1902
Other material										adult										Paulian, R. & Lebis, E. (1960) Faune de Madagascar XI, Insectes, Coleopteres, Scarabaeidae. Publications de L’institut de Recherche Scientifique Tananarive Tsimbazaza, 11: 1-130			https://www.gbif.org/species/4997010								Scarabaeus sevoistra																		Alluaud, 1902
Other material										adult										Paulian, R. & Lebis, E. (1960) Faune de Madagascar XI, Insectes, Coleopteres, Scarabaeidae. Publications de L’institut de Recherche Scientifique Tananarive Tsimbazaza, 11: 1-130			https://www.gbif.org/species/4997010								Scarabaeus sevoistra																		Alluaud, 1902
Holotype		http://id.luomus.fi/GZ.15827				I. Hanski group		1	male	adult					whole animal (dry)								http://zoobank.org/7AD8F87F-E7C1-4094-BD63-7662F167E9CB								Scarabaeus sakalava																		Montanaro & Tarasov, new species
Paratype		http://id.luomus.fi/GZ.15828				I. Hanski group		1	female	adult					whole animal (dry)								http://zoobank.org/7AD8F87F-E7C1-4094-BD63-7662F167E9CB								Scarabaeus sakalava																		Montanaro & Tarasov, new species
Paratype		http://id.luomus.fi/GZ.15818				Ilkka Hanski		1	male	adult					whole animal (dry)								http://zoobank.org/7AD8F87F-E7C1-4094-BD63-7662F167E9CB								Scarabaeus sakalava																		Montanaro & Tarasov, new species
Paratype		http://id.luomus.fi/GZ.15817				Ilkka Hanski		1	male	adult					whole animal (dry)								http://zoobank.org/7AD8F87F-E7C1-4094-BD63-7662F167E9CB								Scarabaeus sakalava																		Montanaro & Tarasov, new species
Paratype		http://id.luomus.fi/GZ.15816				Ilkka Hanski		1	male	adult					whole animal (dry)								http://zoobank.org/7AD8F87F-E7C1-4094-BD63-7662F167E9CB								Scarabaeus sakalava																		Montanaro & Tarasov, new species
Paratype		http://id.luomus.fi/GZ.57485				Sergei Tarasov		1	female	adult					whole animal (dry)								http://zoobank.org/7AD8F87F-E7C1-4094-BD63-7662F167E9CB								Scarabaeus sakalava																		Montanaro & Tarasov, new species
Paratype		http://id.luomus.fi/GZ.57487				Sergei Tarasov		1	female	adult					whole animal (ETOH)								http://zoobank.org/7AD8F87F-E7C1-4094-BD63-7662F167E9CB								Scarabaeus sakalava																		Montanaro & Tarasov, new species
Paratype		http://id.luomus.fi/GZ.57488				Sergei Tarasov		1	female	adult					whole animal (ETOH)								http://zoobank.org/7AD8F87F-E7C1-4094-BD63-7662F167E9CB								Scarabaeus sakalava																		Montanaro & Tarasov, new species
Paratype		http://id.luomus.fi/GZ.57486				Sergei Tarasov		1	male	adult					whole animal (ETOH)								http://zoobank.org/7AD8F87F-E7C1-4094-BD63-7662F167E9CB								Scarabaeus sakalava																		Montanaro & Tarasov, new species
Other material						Mike Kent		2		adult													https://www.gbif.org/species/4997001								Scarabaeus radama																		Fairmaire, 1895
Other material						Thierry Cordenos		1		adult													https://www.gbif.org/species/4997001								Scarabaeus radama																		Fairmaire, 1895
Other material						Ken Harris		1		adult													https://www.gbif.org/species/4997001								Scarabaeus radama																		Fairmaire, 1895
Other material						Thierry Cordenos		1		adult													https://www.gbif.org/species/4997001								Scarabaeus radama																		Fairmaire, 1895
Other material						Thierry Cordenos		1		adult													https://www.gbif.org/species/4997001								Scarabaeus radama																		Fairmaire, 1895
Other material						lemurtaquin		2		adult													https://www.gbif.org/species/4997001								Scarabaeus radama																		Fairmaire, 1895
Other material						Martin Mandák		1		adult													https://www.gbif.org/species/4997001								Scarabaeus radama																		Fairmaire, 1895
Other material						seasav		1		adult													https://www.gbif.org/species/4997001								Scarabaeus radama																		Fairmaire, 1895
Other material						Martin Mandák		1		adult													https://www.gbif.org/species/4997001								Scarabaeus radama																		Fairmaire, 1895
Other material		http://id.luomus.fi/GZ.15768				I. Hanski-group		1		adult					whole animal (dry)								https://www.gbif.org/species/4997001								Scarabaeus radama																		Fairmaire, 1895
Other material		http://id.luomus.fi/GZ.15767				I. Hanski-group		1		adult					whole animal (dry)								https://www.gbif.org/species/4997001								Scarabaeus radama																		Fairmaire, 1895
Other material		http://id.luomus.fi/GZ.15769				I. Hanski-group		1		adult					whole animal (dry)								https://www.gbif.org/species/4997001								Scarabaeus radama																		Fairmaire, 1895
Other material		http://id.luomus.fi/GZ.15770				I. Hanski-group		1		adult					whole animal (dry)								https://www.gbif.org/species/4997001								Scarabaeus radama																		Fairmaire, 1895
Other material		http://id.luomus.fi/GZ.15771				I. Hanski-group		1		adult					whole animal (dry)								https://www.gbif.org/species/4997001								Scarabaeus radama																		Fairmaire, 1895
Other material		http://id.luomus.fi/GZ.15773				I. Hanski-group		1		adult					whole animal (dry)								https://www.gbif.org/species/4997001								Scarabaeus radama																		Fairmaire, 1895
Other material		http://id.luomus.fi/GZ.15772				I. Hanski-group		1		adult					whole animal (dry)								https://www.gbif.org/species/4997001								Scarabaeus radama																		Fairmaire, 1895
Other material		http://id.luomus.fi/GZ.15766				I. Hanski-group		1		adult					whole animal (dry)								https://www.gbif.org/species/4997001								Scarabaeus radama																		Fairmaire, 1895
Other material		http://id.luomus.fi/GZ.15762				I. Hanski-group		1		adult					whole animal (dry)								https://www.gbif.org/species/4997001								Scarabaeus radama																		Fairmaire, 1895
Other material		http://id.luomus.fi/GZ.15764				I. Hanski-group		1		adult					whole animal (dry)								https://www.gbif.org/species/4997001								Scarabaeus radama																		Fairmaire, 1895
Other material		http://id.luomus.fi/GZ.15763				I. Hanski-group		1		adult					whole animal (dry)								https://www.gbif.org/species/4997001								Scarabaeus radama																		Fairmaire, 1895
Other material		http://id.luomus.fi/GZ.15765				I. Hanski-group		1		adult					whole animal (dry)								https://www.gbif.org/species/4997001								Scarabaeus radama																		Fairmaire, 1895
Other material		http://id.luomus.fi/GZ.15747				Hanski, Ilkka		1		adult					whole animal (dry)								https://www.gbif.org/species/4997001								Scarabaeus radama																		Fairmaire, 1895
Other material		http://id.luomus.fi/GZ.15748				Hanski, Ilkka		1		adult					whole animal (dry)								https://www.gbif.org/species/4997001								Scarabaeus radama																		Fairmaire, 1895
Other material		http://id.luomus.fi/GZ.15746				Hanski, Ilkka		1		adult					whole animal (dry)								https://www.gbif.org/species/4997001								Scarabaeus radama																		Fairmaire, 1895
Other material		http://id.luomus.fi/GZ.15758				I. Hanski-group		1		adult					whole animal (dry)								https://www.gbif.org/species/4997001								Scarabaeus radama																		Fairmaire, 1895
Other material		http://id.luomus.fi/GZ.15756				I. Hanski-group		1		adult					whole animal (dry)								https://www.gbif.org/species/4997001								Scarabaeus radama																		Fairmaire, 1895
Other material		http://id.luomus.fi/GZ.15757				I. Hanski-group		1		adult					whole animal (dry)								https://www.gbif.org/species/4997001								Scarabaeus radama																		Fairmaire, 1895
Other material		http://id.luomus.fi/GZ.15755				I. Hanski-group		1		adult					whole animal (dry)								https://www.gbif.org/species/4997001								Scarabaeus radama																		Fairmaire, 1895
Other material		http://id.luomus.fi/GZ.15761				I. Hanski-group		1		adult					whole animal (dry)								https://www.gbif.org/species/4997001								Scarabaeus radama																		Fairmaire, 1895
Other material		http://id.luomus.fi/GZ.15759				I. Hanski-group		1		adult					whole animal (dry)								https://www.gbif.org/species/4997001								Scarabaeus radama																		Fairmaire, 1895
Other material		http://id.luomus.fi/GZ.15760				I. Hanski-group		1		adult					whole animal (dry)								https://www.gbif.org/species/4997001								Scarabaeus radama																		Fairmaire, 1895
Other material		http://id.luomus.fi/GZ.15751				Hanski, Ilkka		1		adult					whole animal (dry)								https://www.gbif.org/species/4997001								Scarabaeus radama																		Fairmaire, 1895
Other material		http://id.luomus.fi/GZ.15750				Hanski, Ilkka		1		adult					whole animal (dry)								https://www.gbif.org/species/4997001								Scarabaeus radama																		Fairmaire, 1895
Other material		http://id.luomus.fi/GZ.15749				Hanski, Ilkka		1		adult					whole animal (dry)								https://www.gbif.org/species/4997001								Scarabaeus radama																		Fairmaire, 1895
Other material		http://id.luomus.fi/GZ.15754				I. Hanski-group		1		adult					whole animal (dry)								https://www.gbif.org/species/4997001								Scarabaeus radama																		Fairmaire, 1895
Other material		http://id.luomus.fi/GZ.15753				I. Hanski-group		1		adult					whole animal (dry)								https://www.gbif.org/species/4997001								Scarabaeus radama																		Fairmaire, 1895
Other material		http://id.luomus.fi/GZ.15752				I. Hanski-group		1		adult					whole animal (dry)								https://www.gbif.org/species/4997001								Scarabaeus radama																		Fairmaire, 1895
Other material		http://id.luomus.fi/GZ.15797				I. Hanski-group		1		adult					whole animal (dry)								https://www.gbif.org/species/4997001								Scarabaeus radama																		Fairmaire, 1895
Other material		http://id.luomus.fi/GZ.15795				I. Hanski-group		1		adult					whole animal (dry)								https://www.gbif.org/species/4997001								Scarabaeus radama																		Fairmaire, 1895
Other material		http://id.luomus.fi/GZ.15798				I. Hanski-group		1		adult					whole animal (dry)								https://www.gbif.org/species/4997001								Scarabaeus radama																		Fairmaire, 1895
Other material		http://id.luomus.fi/GZ.15796				I. Hanski-group		1		adult					whole animal (dry)								https://www.gbif.org/species/4997001								Scarabaeus radama																		Fairmaire, 1895
Other material		http://id.luomus.fi/GZ.15799				I. Hanski-group		1		adult					whole animal (dry)								https://www.gbif.org/species/4997001								Scarabaeus radama																		Fairmaire, 1895
Other material		http://id.luomus.fi/GZ.15804				Hanski, Ilkka		1		adult					whole animal (dry)								https://www.gbif.org/species/4997001								Scarabaeus radama																		Fairmaire, 1895
Other material		http://id.luomus.fi/GZ.15809				Hanski, Ilkka		1		adult					whole animal (dry)								https://www.gbif.org/species/4997001								Scarabaeus radama																		Fairmaire, 1895
Other material		http://id.luomus.fi/GZ.15807				Hanski, Ilkka		1		adult					whole animal (dry)								https://www.gbif.org/species/4997001								Scarabaeus radama																		Fairmaire, 1895
Other material		http://id.luomus.fi/GZ.15808				Hanski, Ilkka		1		adult					whole animal (dry)								https://www.gbif.org/species/4997001								Scarabaeus radama																		Fairmaire, 1895
Other material		http://id.luomus.fi/GZ.15810				Hanski, Ilkka		1		adult					whole animal (dry)								https://www.gbif.org/species/4997001								Scarabaeus radama																		Fairmaire, 1895
Other material		http://id.luomus.fi/GZ.15813				Hanski, Ilkka		1		adult					whole animal (dry)								https://www.gbif.org/species/4997001								Scarabaeus radama																		Fairmaire, 1895
Other material		http://id.luomus.fi/GZ.15811				Hanski, Ilkka		1		adult					whole animal (dry)								https://www.gbif.org/species/4997001								Scarabaeus radama																		Fairmaire, 1895
Other material		http://id.luomus.fi/GZ.15814				Hanski, Ilkka		1		adult					whole animal (dry)								https://www.gbif.org/species/4997001								Scarabaeus radama																		Fairmaire, 1895
Other material		http://id.luomus.fi/GZ.15812				Hanski, Ilkka		1		adult					whole animal (dry)								https://www.gbif.org/species/4997001								Scarabaeus radama																		Fairmaire, 1895
Other material		http://id.luomus.fi/GZ.15801				I. Hanski-group		1		adult					whole animal (dry)								https://www.gbif.org/species/4997001								Scarabaeus radama																		Fairmaire, 1895
Other material		http://id.luomus.fi/GZ.15800				I. Hanski-group		1		adult					whole animal (dry)								https://www.gbif.org/species/4997001								Scarabaeus radama																		Fairmaire, 1895
Other material		http://id.luomus.fi/GZ.15803				Hanski, Ilkka		1		adult					whole animal (dry)								https://www.gbif.org/species/4997001								Scarabaeus radama																		Fairmaire, 1895
Other material		http://id.luomus.fi/GZ.15802				Hanski, Ilkka		1		adult					whole animal (dry)								https://www.gbif.org/species/4997001								Scarabaeus radama																		Fairmaire, 1895
Other material		http://id.luomus.fi/GZ.15806				Hanski, Ilkka		1		adult					whole animal (dry)								https://www.gbif.org/species/4997001								Scarabaeus radama																		Fairmaire, 1895
Other material		http://id.luomus.fi/GZ.15805				Hanski, Ilkka		1		adult					whole animal (dry)								https://www.gbif.org/species/4997001								Scarabaeus radama																		Fairmaire, 1895
Other material		http://id.luomus.fi/GZ.15783				I. Hanski-group		1		adult					whole animal (dry)								https://www.gbif.org/species/4997001								Scarabaeus radama																		Fairmaire, 1895
Other material		http://id.luomus.fi/GZ.15784				I. Hanski-group		1		adult					whole animal (dry)								https://www.gbif.org/species/4997001								Scarabaeus radama																		Fairmaire, 1895
Other material		http://id.luomus.fi/GZ.15782				I. Hanski-group		1		adult					whole animal (dry)								https://www.gbif.org/species/4997001								Scarabaeus radama																		Fairmaire, 1895
Other material		http://id.luomus.fi/GZ.15786				I. Hanski-group		1		adult					whole animal (dry)								https://www.gbif.org/species/4997001								Scarabaeus radama																		Fairmaire, 1895
Other material		http://id.luomus.fi/GZ.15788				I. Hanski-group		1		adult					whole animal (dry)								https://www.gbif.org/species/4997001								Scarabaeus radama																		Fairmaire, 1895
Other material		http://id.luomus.fi/GZ.15785				I. Hanski-group		1		adult					whole animal (dry)								https://www.gbif.org/species/4997001								Scarabaeus radama																		Fairmaire, 1895
Other material		http://id.luomus.fi/GZ.15787				I. Hanski-group		1		adult					whole animal (dry)								https://www.gbif.org/species/4997001								Scarabaeus radama																		Fairmaire, 1895
Other material		http://id.luomus.fi/GZ.15776				I. Hanski-group		1		adult					whole animal (dry)								https://www.gbif.org/species/4997001								Scarabaeus radama																		Fairmaire, 1895
Other material		http://id.luomus.fi/GZ.15774				I. Hanski-group		1		adult					whole animal (dry)								https://www.gbif.org/species/4997001								Scarabaeus radama																		Fairmaire, 1895
Other material		http://id.luomus.fi/GZ.15777				I. Hanski-group		1		adult					whole animal (dry)								https://www.gbif.org/species/4997001								Scarabaeus radama																		Fairmaire, 1895
Other material		http://id.luomus.fi/GZ.15775				I. Hanski-group		1		adult					whole animal (dry)								https://www.gbif.org/species/4997001								Scarabaeus radama																		Fairmaire, 1895
Other material		http://id.luomus.fi/GZ.15780				I. Hanski-group		1		adult					whole animal (dry)								https://www.gbif.org/species/4997001								Scarabaeus radama																		Fairmaire, 1895
Other material		http://id.luomus.fi/GZ.15781				I. Hanski-group		1		adult					whole animal (dry)								https://www.gbif.org/species/4997001								Scarabaeus radama																		Fairmaire, 1895
Other material		http://id.luomus.fi/GZ.15778				I. Hanski-group		1		adult					whole animal (dry)								https://www.gbif.org/species/4997001								Scarabaeus radama																		Fairmaire, 1895
Other material		http://id.luomus.fi/GZ.15779				I. Hanski-group		1		adult					whole animal (dry)								https://www.gbif.org/species/4997001								Scarabaeus radama																		Fairmaire, 1895
Other material		http://id.luomus.fi/GZ.15790				I. Hanski-group		1		adult					whole animal (dry)								https://www.gbif.org/species/4997001								Scarabaeus radama																		Fairmaire, 1895
Other material		http://id.luomus.fi/GZ.15791				I. Hanski-group		1		adult					whole animal (dry)								https://www.gbif.org/species/4997001								Scarabaeus radama																		Fairmaire, 1895
Other material		http://id.luomus.fi/GZ.15789				I. Hanski-group		1		adult					whole animal (dry)								https://www.gbif.org/species/4997001								Scarabaeus radama																		Fairmaire, 1895
Other material		http://id.luomus.fi/GZ.15794				I. Hanski-group		1		adult					whole animal (dry)								https://www.gbif.org/species/4997001								Scarabaeus radama																		Fairmaire, 1895
Other material		http://id.luomus.fi/GZ.15792				I. Hanski-group		1		adult					whole animal (dry)								https://www.gbif.org/species/4997001								Scarabaeus radama																		Fairmaire, 1895
Other material		http://id.luomus.fi/GZ.15793				I. Hanski-group		1		adult					whole animal (dry)								https://www.gbif.org/species/4997001								Scarabaeus radama																		Fairmaire, 1895
Other material		http://id.luomus.fi/GZ.15815				Hanski, Ilkka		1		adult					whole animal (dry)								https://www.gbif.org/species/4997001								Scarabaeus radama																		Fairmaire, 1895
Other material										adult										Paulian, R. & Lebis, E. (1960) Faune de Madagascar XI, Insectes, Coleopteres, Scarabaeidae. Publications de L’institut de Recherche Scientifique Tananarive Tsimbazaza, 11: 1-130			https://www.gbif.org/species/4997001								Scarabaeus radama																		Fairmaire, 1895
Other material										adult										Paulian, R. & Lebis, E. (1960) Faune de Madagascar XI, Insectes, Coleopteres, Scarabaeidae. Publications de L’institut de Recherche Scientifique Tananarive Tsimbazaza, 11: 1-130			https://www.gbif.org/species/4997001								Scarabaeus radama																		Fairmaire, 1895
[truncated: 106 more columns]
